# Supplementary material for: Targeting the mRNA-binding protein HuR impairs malignant characteristics of pancreatic ductal adenocarcinoma cells
Source: Oncotarget. 2015 Jul 25;6(29):27312–31. doi: 10.18632/oncotarget.4743 (PMC4694992; doi:10.18632/oncotarget.4743)
Supplement: Supplementary file 2 [file oncotarget-06-27312-s002.xlsx]

## Sheet: Gene list
Table S1: Complete gene list of NanoString Technologies nCounter® GX Human Cancer Reference Kit
Source: http://www.nanostring.com/media/xls/nCounter_Human_Cancer_Reference_Kit_Gene_List.xls
Official Symbol	Accession	Alias / Prev Symbol	GO Annotation	Target Sequence	Official Full Name
ABCB1	NM_000927.3	PGY1, MDR1, CLCS, P-gp, CD243, GP17, ABC2	xenobiotic-transporting ATPase activity,hydrolase activity,cell surface,nucleus,plasma membrane,focal adhesion,integral to membrane,response to drug,transport,protein binding,nucleotide binding,ATPase activity,transporter activity,ATP binding,membrane fraction	TATAGCACTAAAGTAGGAGACAAAGGAACTCAGCTCTCTGGTGGCCAGAAACAACGCATTGCCATAGCTCGTGCCCTTGTTAGACAGCCTCATATTTTGC	ATP-binding cassette, sub-family B (MDR/TAP), member 1
ABL1	NM_005157.3	ABL, JTK7, c-ABL, p15	protein modification process,DNA binding,actin cytoskeleton organization,protein C-terminus binding,magnesium ion binding,manganese ion binding,ATP binding,nucleus,peptidyl-tyrosine phosphorylation,transferase activity,cell adhesion,cytoskeleton,positive regulation of oxidoreductase activity,non-membrane spanning protein tyrosine kinase activity,nucleolus,regulation of transcription during S-phas…	CTGCGTGAGCTATGTGGATTCCATCCAGCAAATGAGGAACAAGTTTGCCTTCCGAGAGGCCATCAACAAACTGGAGAATAATCTCCGGGAGCTTCAGATC	c-abl oncogene 1, receptor tyrosine kinase
AKT1	NM_005163.2	RAC, PKB, PRKBA, AKT	nucleotide binding,nucleus,carbohydrate metabolic process,regulation of translation,carbohydrate transport,transferase activity,insulin receptor signaling pathway,insulin-like growth factor receptor signaling pathway,phosphatidylinositol-3,4-bisphosphate binding,cytosol,nucleoplasm,cytosol,cytosol,plasma membrane,activation of pro-apoptotic gene products,protein serine/threonine kinase activity,p…	AACCACCCTGGACTGGGTGCTCCTCACTGACGGACTTGTCTGAACCTCTCTTTGTCTCCAGCGCCCAGCACTGGGCCTGGCAAAACCTGAGACGCCCGGT	v-akt murine thymoma viral oncogene homolog 1
AKT2	NM_001626.2		transferase activity,protein binding,protein amino acid phosphorylation,ATP binding,positive regulation of glycogen biosynthetic process,positive regulation of fatty acid beta-oxidation,nucleotide binding,cytosol,positive regulation of glucose metabolic process,negative regulation of plasma membrane long-chain fatty acid transport,positive regulation of glucose import,insulin receptor signaling p…	CGTGGTCCAGAAGAAGCTCCTGCCACCCTTCAAACCTCAGGTCACGTCCGAGGTCGACACAAGGTACTTCGATGATGAATTTACCGCCCAGTCCATCACA	v-akt murine thymoma viral oncogene homolog 2
APC	NM_000038.3	DP2, DP3, DP2.5	beta-catenin destruction complex,microtubule binding,cell cycle arrest,negative regulation of cyclin-dependent protein kinase activity,kinetochore,centrosome,cytoplasm,cytoplasm,nucleus,response to DNA damage stimulus,Wnt receptor signaling pathway through beta-catenin,beta-catenin destruction complex,microtubule binding,negative regulation of microtubule depolymerization,Wnt receptor signaling p…	AAACAGCCACCACTTCTCCTAGAGGAGCCAAGCCATCTGTGAAATCAGAATTAAGCCCTGTTGCCAGGCAGACATCCCAAATAGGTGGGTCAAGTAAAGC	adenomatous polyposis coli
AR	NM_001011645.1	DHTR, SBMA, AIS, NR3C4, SMAX1, HUMARA	androgen receptor activity,transcription factor activity,cell growth,cytoplasm,nucleus,sex differentiation,androgen binding,androgen receptor activity,cell proliferation,prostate gland development,receptor binding,protein dimerization activity,metal ion binding,cell death,in utero embryonic development,male gonad development,male somatic sex determination,androgen receptor signaling pathway,posit…	GCCATGGGCTGGCGATCCTTCACCAATGTCAACTCCAGGATGCTCTACTTCGCCCCTGATCTGGTTTTCAATGAGTACCGCATGCACAAGTCCCGGATGT	androgen receptor
AREG	NM_001657.2	SDGF	integral to membrane,membrane,cytokine activity,cell proliferation,growth factor activity,cell-cell signaling,extracellular space,positive regulation of DNA replication,cell surface,G-protein coupled receptor protein signaling pathway,epidermal growth factor receptor signaling pathway	ACAAGACGGAAAGTGAAAATACTTCAGATAAACCCAAAAGAAAGAAAAAGGGAGGCAAAAATGGAAAAAATAGAAGAAACAGAAAGAAGAAAAATCCATG	amphiregulin
ATM	NM_000051.3	ATA, ATDC, ATC, ATD, TEL1, TELO1	cell cycle,cell death,transferase activity,response to ionizing radiation,protein N-terminus binding,1-phosphatidylinositol-3-kinase activity,mitotic cell cycle spindle assembly checkpoint,protein serine/threonine kinase activity,nucleus,cytoplasmic membrane-bounded vesicle,response to DNA damage stimulus,ATP binding,reciprocal meiotic recombination,signal transduction,DNA repair,nucleoplasm,nucl…	ACGCTAAGTCGCTGGCCATTGGTGGACATGGCGCAGGCGCGTTTGCTCCGACGGGCCGAATGTTTTGGGGCAGTGTTTTGAGCGCGGAGACCGCGTGATA	ataxia telangiectasia mutated
BCL2	NM_000633.2	Bcl-2	response to peptide hormone stimulus,ear development,response to estrogen stimulus,regulation of viral genome replication,positive regulation of melanocyte differentiation,negative regulation of mitotic cell cycle,CD8-positive, alpha-beta T cell lineage commitment,myelin sheath,T cell homeostasis,response to hydrogen peroxide,organ growth,negative regulation of osteoblast proliferation,T cell dif…	CCAAGCACCGCTTCGTGTGGCTCCACCTGGATGTTCTGTGCCTGTAAACATAGATTCGCTTTCCATGTTGTTGGCCGGATCACCATCTGAAGAGCAGACG	B-cell CLL/lymphoma 2
BCL2A1	NM_004049.2	HBPA1, GRS, BFL1, BCL2L5, ACC-1, ACC-2	cytoplasm,anti-apoptosis,regulation of apoptosis,protein binding,protein binding,protein binding,protein binding	GCACATTGCCTCAACAGCTTCAAGGTGAGCCAGCTCAAGACTTTGCTCTCCACCAGGCAGAAGATGACAGACTGTGAATTTGGATATATTTACAGGCTGG	BCL2-related protein A1
BCL2L1	NM_138578.1	BCLX, BCL2L, Bcl-X, bcl-xL, bcl-xS	membrane,identical protein binding,anti-apoptosis,anti-apoptosis,mitochondrion,regulation of mitochondrial membrane potential,regulation of mitochondrial membrane permeability,negative regulation of survival gene product expression,response to cytokine stimulus,mitochondrial outer membrane,mitochondrial outer membrane,mitochondrial outer membrane,mitochondrial outer membrane,nucleus,integral to m…	CTAAGAGCCATTTAGGGGCCACTTTTGACTAGGGATTCAGGCTGCTTGGGATAAAGATGCAAGGACCAGGACTCCCTCCTCACCTCTGGACTGGCTAGAG	BCL2-like 1
BCL3	NM_005178.2	D19S37, BCL4	nucleus,negative regulation of transcription,transcription factor binding,protein binding, bridging,Bcl3-Bcl10 complex,transcription factor binding,positive regulation of translation,negative regulation of apoptosis,positive regulation of transcription,cytoplasm,protein import into nucleus, translocation,positive regulation of transcription from RNA polymerase II promoter,transcription factor bin…	AGGGTAACCTGCCAGCTGTGCACCGGCTGGTCAACCTCTTCCAGCAGGGGGGCCGGGAGCTCGACATCTACAACAACCTACGGCAGACACCGCTCCACCT	B-cell CLL/lymphoma 3
BCL6	NM_001706.2	ZNF51, ZBTB27, LAZ3, BCL5, BCL6A	intracellular,zinc ion binding,response to DNA damage stimulus,positive regulation of apoptosis,negative regulation of transcription from RNA polymerase II promoter,protein binding,negative regulation of cell growth,negative regulation of S phase of mitotic cell cycle,regulation of Rho GTPase activity,negative regulation of cell-matrix adhesion,protein localization,negative regulation of B cell a…	GTTGTGGACACTTGCCGGAAGTTTATTAAGGCCAGTGAAGCAGAGATGGTTTCTGCCATCAAGCCTCCTCGTGAAGAGTTCCTCAACAGCCGGATGCTGA	B-cell CLL/lymphoma 6
BCR	NM_004327.3	D22S11, BCR1, D22S662, CML, PHL, ALL	transferase activity,kinase activity,ATP binding,nucleotide binding,protein amino acid phosphorylation,GTPase activator activity,protein serine/threonine kinase activity,regulation of Rho protein signal transduction,intracellular signaling cascade,intracellular,Rho guanyl-nucleotide exchange factor activity,guanyl-nucleotide exchange factor activity	TTCGTGGACAACTACGGAGTTGCCATGGAAATGGCTGAGAAGTGCTGTCAGGCCAATGCTCAGTTTGCAGAAATCTCCGAGAACCTGAGAGCCAGAAGCA	breakpoint cluster region
BIRC2	NM_001166.3	API1, cIAP1, hiap-2, MIHB, RNF48, c-IAP1	zinc ion binding,cell surface receptor linked signal transduction,cytosol,cytoplasm,metal ion binding,positive regulation of I-kappaB kinase/NF-kappaB cascade,protein binding,protein binding,protein binding,protein binding,protein binding,protein binding,placenta development,response to hypoxia,intracellular,regulation of apoptosis	TGGGATCCACCTCTAAGAATACGTCTCCAATGAGAAACAGTTTTGCACATTCATTATCTCCCACCTTGGAACATAGTAGCTTGTTCAGTGGTTCTTACTC	baculoviral IAP repeat-containing 2
BIRC5	NM_001012270.1	API4, EPR-1	anti-apoptosis,spindle microtubule,identical protein binding,identical protein binding,intracellular,midbody,cysteine-type endopeptidase inhibitor activity,nucleus,G2/M transition of mitotic cell cycle,microtubule binding,negative regulation of caspase activity,cytosol,protein homodimerization activity,protein homodimerization activity,zinc ion binding,cobalt ion binding,protein binding,zinc ion …	AGCCATTCTAAGTCATTGGGGAAACGGGGTGAACTTCAGGTGGATGAGGAGACAGAATAGAGTGATAGGAAGCGTCTGGCAGATACTCCTTTTGCCACTG	baculoviral IAP repeat-containing 5
BLM	NM_000057.2	BS, RECQL3, RECQ2	lateral element,replication fork protection,PML body,nucleolus,chromosome, telomeric region,regulation of cyclin-dependent protein kinase activity,ATPase activity,helicase activity,DNA strand annealing activity,helicase activity,PML body,replication fork processing,intracellular,ATP-dependent 3'-5' DNA helicase activity,DNA replication,DNA binding,hydrolase activity, acting on acid anhydrides, in…	TGCTTGGTGAAGACTGTTTTATCCTGATGCCGACTGGAGGTGGTAAGAGTTTGTGTTACCAGCTCCCTGCCTGTGTTTCTCCTGGGGTCACTGTTGTCAT	Bloom syndrome, RecQ helicase-like
BMI1	NM_005180.5	PCGF4, RNF51	nucleus,hemopoiesis,zinc ion binding,protein binding,metal ion binding,regulation of transcription,chromatin modification,cytoplasm,segment specification,positive regulation of fibroblast proliferation	CCTGGAGAAGGAATGGTCCACTTCCATTGAAATACAGAGTTCGACCTACTTGTAAAAGAATGAAGATCAGTCACCAGAGAGATGGACTGACAAATGCTGG	BMI1 polycomb ring finger oncogene
BRAF	NM_004333.3	BRAF1	protein amino acid phosphorylation,nucleotide binding,cytoplasm,zinc ion binding,transferase activity,diacylglycerol binding,metal ion binding,nucleus,small GTPase mediated signal transduction,organ morphogenesis,anti-apoptosis,plasma membrane,protein binding,protein binding,protein binding,protein binding,protein serine/threonine kinase activity,receptor signaling protein activity,ATP binding	GTACCTGCAAGGTGTGGAGTTACAGTCCGAGACAGTCTAAAGAAAGCACTGATGATGAGAGGTCTAATCCCAGAGTGCTGTGCTGTTTACAGAATTCAGG	v-raf murine sarcoma viral oncogene homolog B1
BRCA1	NM_007294.2	RNF53, BRCC1	G2/M transition DNA damage checkpoint,G2/M transition DNA damage checkpoint,response to ionizing radiation,response to ionizing radiation,response to ionizing radiation,G2/M transition DNA damage checkpoint,positive regulation of DNA repair,positive regulation of DNA repair,positive regulation of DNA repair,androgen receptor signaling pathway,negative regulation of transcription,response to estro…	ATCCTTCCTTGCAGGAAACCAGTCTCAGTGTCCAACTCTCTAACCTTGGAACTGTGAGAACTCTGAGGACAAAGCAGCGGATACAACCTCAAAAGACGTC	breast cancer 1, early onset
BRCA2	NM_000059.3	FANCD1, FACD, FANCD, FAD, FAD1, BRCC2	negative regulation of mammary gland epithelial cell proliferation,response to genistein,cytokinesis during cell cycle,protein binding,BRCA2-MAGE-D1 complex,protein binding,response to estrogen stimulus,regulation of transcription, DNA-dependent,protein binding,protein binding,protein binding,protein binding,protein binding,transcription activator activity,female gonad development,protein binding…	GGGGACAGATTTGTGACCGGCGCGGTTTTTGTCAGCTTACTCCGGCCAAAAAAGAACTGCACCTCTGGAGCGGACTTATTTACCAAGCATTGGAGGAATA	breast cancer 2, early onset
CASP10	NM_032977.3	MCH4	peptidase activity,induction of apoptosis by extracellular signals,cysteine-type endopeptidase activity,cysteine-type endopeptidase activity,regulation of apoptosis,proteolysis,identical protein binding,identical protein binding	GAAAGCCTGAAGCACTTTGTGGCTTCCACGGGTTCGTTTCTAGGAAGCTTTTGCTTTACCTGGGGAAACCCCAAGCTCTACAGTGAGAAAGTTGTAAATT	caspase 10, apoptosis-related cysteine peptidase
CASP2	NM_032982.2	NEDD2, ICH1	induction of apoptosis by extracellular signals,peptidase activity,enzyme binding,cellular_component,protein domain specific binding,cytosol,regulation of apoptosis,proteolysis,intracellular,cysteine-type endopeptidase activity,identical protein binding,protein maturation by peptide bond cleavage	AGAGCCAGCCTTGGTTGGACCTATTGCCAGGAATGTTTCAGCTGCAGTTGAAGAGCCTGACAAGTGAAGTTGTAAACACAGTGTGGTTATGGGGAGAGGG	caspase 2, apoptosis-related cysteine peptidase
CAV1	NM_001753.3	CAV	cholesterol transport,cholesterol homeostasis,response to progesterone stimulus,response to estrogen stimulus,Golgi membrane,lipid particle,cholesterol binding,endoplasmic reticulum,mammary gland involution,regulation of peptidase activity,membrane depolarization,positive regulation of metalloenzyme activity,negative regulation of JAK-STAT cascade,negative regulation of vasodilation,lipid particl…	AACCGCGACCCTAAACACCTCAACGATGACGTGGTCAAGATTGACTTTGAAGATGTGATTGCAGAACCAGAAGGGACACACAGTTTTGACGGCATTTGGA	caveolin 1, caveolae protein, 22kDa
CCNA2	NM_001237.2	CCNA, CCN1	cell division,mitosis,cell cycle,cytoplasm,nucleoplasm,mitotic cell cycle G2/M transition DNA damage checkpoint,nucleus,female pronucleus,male pronucleus,positive regulation of transcription,protein binding,protein binding	CGGGACAAAGCTGGCCTGAATCATTAATACGAAAGACTGGATATACCCTGGAAAGTCTTAAGCCTTGTCTCATGGACCTTCACCAGACCTACCTCAAAGC	cyclin A2
CCND1	NM_053056.2	BCL1, D11S287E, PRAD1, U21B31	nucleoplasm,cytosol,cell division,G1 DNA damage checkpoint,protein binding,cellular response to DNA damage stimulus,G1/S transition of mitotic cell cycle,protein kinase activity,cellular_component,re-entry into mitotic cell cycle,cyclin-dependent protein kinase regulator activity,endoplasmic reticulum unfolded protein response,nucleoplasm,intracellular,nucleus,response to UV-A,positive regulation…	TTGAACACTTCCTCTCCAAAATGCCAGAGGCGGAGGAGAACAAACAGATCATCCGCAAACACGCGCAGACCTTCGTTGCCCTCTGTGCCACAGATGTGAA	cyclin D1
CCND2	NM_001759.2		nucleus,positive regulation of cell proliferation,G1/S transition of mitotic cell cycle,cell division,protein binding,regulation of cell cycle,protein kinase binding,cyclin-dependent protein kinase holoenzyme complex,positive regulation of cyclin-dependent protein kinase activity,positive regulation of protein amino acid phosphorylation	AGCCTGCATCCCTTCGCCTGCAGCCTACTTTGGGGAAATAAAGTGCCTTACTGACTGTAGCCATTACAGTATCCAATGTCTTTTGACAGGTGCCTGTCCT	cyclin D2
CCND3	NM_001760.2		cytoplasm,cell cycle,cell division,cyclin-dependent protein kinase holoenzyme complex,nucleus,positive regulation of cyclin-dependent protein kinase activity,protein binding,protein binding,protein binding,protein binding,protein binding,protein binding,protein binding,protein kinase binding,positive regulation of protein amino acid phosphorylation	GGCCAGCCATGTCTGCATTTCGGTGGCTAGTCAAGCTCCTCCTCCCTGCATCTGACCAGCAGCGCCTTTCCCAACTCTAGCTGGGGGTGGGCCAGGCTGA	cyclin D3
CCNE1	NM_001238.1	CCNE	protein binding,androgen receptor binding,nucleus,androgen receptor signaling pathway,positive regulation of transcription, DNA-dependent,transcription coactivator activity,G1/S transition of mitotic cell cycle,cell division,cell cycle,cytosol,cytosol,nucleoplasm,nucleoplasm	CCTCCAGACACCAGTGCGTGCTCCCGATGCTGCTATGGAAGGTGCTACTTGACCTAAGGGACTCCCACAACAACAAAAGCTTGAAGCTGTGGAGGGCCAC	cyclin E1
CD34	NM_001773.2		external side of plasma membrane,integral to membrane,protein binding,plasma membrane,carbohydrate binding,cell-cell adhesion,leukocyte migration	GAGGAAACCAAAGTAACCTTTTGCACCTGCTCTCTTGTAATGATATAGCCAGAAAAACGTGTTGCCTTGAACCACTTCCCTCATCTCTCCTCCAAGACAC	CD34 molecule
CD44	NM_001001391.1	MIC4, MDU2, MDU3, IN, MC56, Pgp1, CD44R, HCELL, CSPG8	cell-cell adhesion,cell-matrix adhesion,Golgi apparatus,plasma membrane,focal adhesion,extracellular matrix,cytoplasm,hyaluronic acid binding,collagen binding,integral to plasma membrane,phosphoprotein binding,protein complex,phosphoprotein binding,protein complex,regulation of cell growth,regulation of cell growth,cell surface,receptor activity	AGGACAAGGTTCAAAATGGTTACAACAGCCTCTACCTGTCGCCCCAGGGAGAAAGGGGTAGTGATACAAGTCTCATAGCCAGAGATGGTTTTCCACTCCT	CD44 molecule (Indian blood group)
CDC2	NM_001786.2	CDC28A	cell cycle,RNA polymerase II carboxy-terminal domain kinase activity,positive regulation of ubiquitin-protein ligase activity during mitotic cell cycle,anaphase-promoting complex-dependent proteasomal ubiquitin-dependent protein catabolic process,cytosol,cytosol,cytosol,transferase activity,cell division,nucleotide binding,cyclin-dependent protein kinase activity,spindle microtubule,midbody,anti-…	CACATGAGGTAGTAACACTCTGGTACAGATCTCCAGAAGTATTGCTGGGGTCAGCTCGTTACTCAACTCCAGTTGACATTTGGAGTATAGGCACCATATT	cell division cycle 2, G1 to S and G2 to M
CDC25B	NM_021873.2		cytosol,hydrolase activity,cell division,centrosome,intracellular,mitosis,protein tyrosine phosphatase activity,nucleoplasm,nucleoplasm,positive regulation of cell proliferation,female meiosis I,positive regulation of protein kinase activity,oocyte maturation,protein binding,protein binding,protein binding,protein amino acid dephosphorylation	CACCATACGAGCACCTCCAGCCTGAACAGAAGCTCTTACTCTTTCCTATTTCAGTGTTACCTGTGTGCTTGGTCTGTTTGACTTTACGCCCATCTCAGGA	cell division cycle 25 homolog B (S. pombe)
CDC25C	NM_001790.2	CDC25	cytosol,cytosol,DNA replication,nucleus,cell cycle,hydrolase activity,interspecies interaction between organisms,cell division,regulation of cyclin-dependent protein kinase activity,protein tyrosine phosphatase activity,cell proliferation,cellular_component,nucleoplasm,nucleoplasm,nucleoplasm,WW domain binding,cytoplasm,protein binding,protein binding,protein binding,protein binding,intracellular…	CTCTCTGTGTGACATTACTATCACTCAGATGCTGGAGGAAGATTCTAACCAGGGGCACCTGATTGGTGATTTTTCCAAGGTATGTGCGCTGCCAACCGTG	cell division cycle 25 homolog C (S. pombe)
CDH1	NM_004360.2	UVO, uvomorulin, CD324	plasma membrane,integral to membrane,cell junction,homophilic cell adhesion,cytoplasm,Golgi apparatus,focal adhesion,plasma membrane,calcium ion binding,catenin complex,cell-cell adherens junction,actin cytoskeleton,lateral plasma membrane,transcription activator activity,positive regulation of transcription factor import into nucleus,perinuclear region of cytoplasm,cell adhesion molecule binding	CGATAATCCTCCGATCTTCAATCCCACCACGTACAAGGGTCAGGTGCCTGAGAACGAGGCTAACGTCGTAATCACCACACTGAAAGTGACTGATGCTGAT	cadherin 1, type 1, E-cadherin (epithelial)
CDH11	NM_001797.2	OB, CAD11	homophilic cell adhesion,integral to membrane,ossification,plasma membrane,skeletal system development,calcium ion binding,protein binding	CAGGAAGCCAAAGTCCCAGTGGCCATTAGGGTCCTTGATGTCAACGATAATGCTCCCAAGTTTGCTGCCCCTTATGAAGGTTTCATCTGTGAGAGTGATC	cadherin 11, type 2, OB-cadherin (osteoblast)
CDK2	NM_001798.2		cytosol,cytosol,nucleoplasm,nucleoplasm,nucleoplasm,nucleoplasm,nucleoplasm,cytosol,cytosol,nucleotide binding,cell cycle,mitosis,transferase activity,cell division,cyclin-dependent protein kinase holoenzyme complex,histone kinase activity,nucleoplasm,nucleoplasm,nucleoplasm,identical protein binding,ATP binding,protein amino acid phosphorylation,cyclin-dependent protein kinase activity,cytoplasm…	TCGCTGGCGCTTCATGGAGAACTTCCAAAAGGTGGAAAAGATCGGAGAGGGCACGTACGGAGTTGTGTACAAAGCCAGAAACAAGTTGACGGGAGAGGTG	cyclin-dependent kinase 2
CDK4	NM_000075.2	PSK-J3	protein binding,protein binding,protein binding,protein binding,protein binding,protein binding,protein binding,protein binding,protein binding,ATP binding,protein amino acid phosphorylation,signal transduction,cell division,transferase activity,nucleotide binding,cyclin-dependent protein kinase activity,cytosol,nucleoplasm,nucleoplasm,nucleus,protein binding,protein binding,regulation of cell cy…	ACTTTTAACCCACACAAGCGAATCTCTGCCTTTCGAGCTCTGCAGCACTCTTATCTACATAAGGATGAAGGTAATCCGGAGTGAGCAATGGAGTGGCTGC	cyclin-dependent kinase 4
CDK6	NM_001259.5	PLSTIRE	negative regulation of epithelial cell proliferation,hemopoiesis,cyclin-dependent protein kinase activity,nucleotide binding,transferase activity,cell division,negative regulation of cell cycle,G1 phase of mitotic cell cycle,cyclin binding,ATP binding,protein amino acid phosphorylation,cytoplasm,nucleus,regulation of gene expression,cyclin binding,cyclin binding,cell dedifferentiation,gliogenesis…	GGGAAAGAAAAGTGCAATGATTCTGGACTGAGACGCGCTTGGGCAGAGGCTATGTAATCGTGTCTGTGTTGAGGACTTCGCTTCGAGGAGGGAAGAGGAG	cyclin-dependent kinase 6
CDKN1A	NM_000389.2	CDKN1, P21, CIP1, WAF1, SDI1, CAP2, p21CIP1, p21Cip1/Waf1	negative regulation of cell proliferation,metal ion binding,zinc ion binding,cytoplasm,cytosol,cytosol,nucleoplasm,negative regulation of cyclin-dependent protein kinase activity,positive regulation of fibroblast proliferation,cyclin-dependent protein kinase holoenzyme complex,response to UV,positive regulation of programmed cell death,nucleus,cell cycle arrest,protein kinase inhibitor activity,c…	CATGTGTCCTGGTTCCCGTTTCTCCACCTAGACTGTAAACCTCTCGAGGGCAGGGACCACACCCTGTACTGTTCTGTGTCTTTCACAGCTCCTCCCACAA	cyclin-dependent kinase inhibitor 1A (p21, Cip1)
CDKN2A	NM_000077.3	CDKN2, MLM, CDK4I, p16, INK4a, MTS1, CMM2, ARF, p19, p14, INK4, p16INK4a, p19Arf	negative regulation of cell proliferation,cytoplasm,cell cycle checkpoint,protein binding,protein binding,protein binding,cell cycle arrest,nucleus,regulation of nucleocytoplasmic transport,regulation of gene expression,epidermis development,cell aging,regulation of transcription, DNA-dependent,nucleolus,cyclin-dependent protein kinase inhibitor activity,protein binding,protein binding,protein bi…	AAGCGCACATTCATGTGGGCATTTCTTGCGAGCCTCGCAGCCTCCGGAAGCTGTCGACTTCATGACAAGCATTTTGTGAACTAGGGAAGCTCAGGGGGGT	cyclin-dependent kinase inhibitor 2A (melanoma, p16, inhibits CDK4)
CDKN2B	NM_004936.3	P15, MTS2, INK4B, TP15, CDK4I, p15INK4b	cytoplasm,positive regulation of transforming growth factor beta receptor signaling pathway,negative regulation of epithelial cell proliferation,negative regulation of phosphorylation,protein binding,cell cycle,cellular response to extracellular stimulus,cell cycle arrest,G1/S transition checkpoint,regulation of cyclin-dependent protein kinase activity,cyclin-dependent protein kinase inhibitor ac…	CACTTGGGTGACGGCAGTCGATGCGTTCACTCCAATGTCTGCTGAGGAGTTATGGTGAACCCACAACTTAGGCCCTAGCGGCAGAAAGGAAAACCTGAAG	cyclin-dependent kinase inhibitor 2B (p15, inhibits CDK4)
CDKN2C	NM_001262.2	INK4C, p18	protein kinase binding,negative regulation of cell proliferation,oligodendrocyte differentiation,protein binding,protein binding,cell cycle,induction of apoptosis,cytoplasm,nucleus,cyclin-dependent protein kinase inhibitor activity,cell cycle arrest,G1/S transition of mitotic cell cycle,negative regulation of cell growth,negative regulation of phosphorylation,regulation of cyclin-dependent protei…	ATAATGTAAACGTCAATGCACAAAATGGATTTGGAAGGACTGCGCTGCAGGTTATGAAACTTGGAAATCCCGAGATTGCCAGGAGACTGCTACTTAGAGG	cyclin-dependent kinase inhibitor 2C (p18, inhibits CDK4)
CEBPA	NM_004364.2	CEBP, C/EBP-alpha	cytokine-mediated signaling pathway,transcription factor binding,RNA polymerase II transcription factor activity, enhancer binding,myeloid cell differentiation,urea cycle,promoter binding,positive regulation of transcription,liver development,brown fat cell differentiation,regulation of transcription, DNA-dependent,mitochondrion organization,nucleus,interspecies interaction between organisms,nega…	GAGCTGGGAGCCCGGCAACTCTAGTATTTAGGATAACCTTGTGCCTTGGAAATGCAAACTCACCGCTCCAATGCCTACTGAGTAGGGGGAGCAAATCGTG	CCAAT/enhancer binding protein (C/EBP), alpha
CHEK1	NM_001274.2	CHK1	cytoplasm,nucleus,nucleotide binding,DNA replication,nucleoplasm,nucleoplasm,DNA repair,response to DNA damage stimulus,cell cycle,transferase activity,replication fork,protein serine/threonine kinase activity,ATP binding,protein amino acid phosphorylation,protein serine/threonine kinase activity,negative regulation of cell proliferation,G2/M transition of mitotic cell cycle,protein kinase bindin…	CTGGGAGAAGGTGCCTATGGAGAAGTTCAACTTGCTGTGAATAGAGTAACTGAAGAAGCAGTCGCAGTGAAGATTGTAGATATGAAGCGTGCCGTAGACT	CHK1 checkpoint homolog (S. pombe)
COL1A1	NM_000088.3	OI4	collagen fibril organization,embryonic skeletal system development,identical protein binding,skin morphogenesis,collagen biosynthetic process,collagen fibril organization,extracellular region,collagen type I,collagen fibril organization,visual perception,blood vessel development,collagen type I,collagen fibril organization,tooth mineralization,response to mechanical stimulus,response to peptide h…	CAGAAACATCGGATTTGGGGAACGCGTGTCAATCCCTTGTGCCGCAGGGCTGGGCGGGAGAGACTGTTCTGTTCCTTGTGTAACTGTGTTGCTGAAAGAC	collagen, type I, alpha 1
CSF1R	NM_005211.2	FMS, C-FMS, CSFR, CD115	nucleotide binding,receptor activity,transferase activity,integral to plasma membrane,cytokine binding,cell proliferation,multicellular organismal development,signal transduction,plasma membrane,protein homodimerization activity,receptor complex,ATP binding,protein amino acid phosphorylation,transmembrane receptor protein tyrosine kinase signaling pathway,macrophage colony stimulating factor rece…	CATACTGGTACTGCTGTAATGAGCCAAGTGGCAGCTAAAAGTTGGGGGTGTTCTGCCCAGTCCCGTCATTCTGGGCTAGAAGGCAGGGGACCTTGGCATG	colony stimulating factor 1 receptor
CSF3	NM_000759.2	GCSF, G-CSF, MGC45931	enzyme binding,granulocyte differentiation,cytokine activity,cytokine-mediated signaling pathway,granulocyte colony-stimulating factor receptor binding,positive regulation of cell proliferation,multicellular organismal development,extracellular space,growth factor activity,immune response,extracellular region	CAGAGCTTCCTGCTCAAGTGCTTAGAGCAAGTGAGGAAGATCCAGGGCGATGGCGCAGCGCTCCAGGAGAAGCTGGTGAGTGAGTGTGCCACCTACAAGC	colony stimulating factor 3 (granulocyte)
CSF3R	NM_156038.2	CD114, GCSFR	plasma membrane,cell adhesion,receptor activity,signal transduction,extracellular region,protein binding,defense response,integral to plasma membrane,cytokine receptor activity,neutrophil chemotaxis	GTGCCAACATGGGGAAACTGAGGCTCGGCTCGGAAAGGTGAAGTAACTTGTCCAAGATCACAAAGCTGGTGAACATCAAGTTGGTGCTATGGCAAGGCTG	colony stimulating factor 3 receptor (granulocyte)
CSK	NM_004383.1		ATP binding,cell-cell junction,plasma membrane,non-membrane spanning protein tyrosine kinase activity,intracellular signaling cascade,transferase activity,nucleotide binding,plasma membrane,negative regulation of cell proliferation,cytoplasm,protein amino acid phosphorylation,protein C-terminus binding,cytosol	GTGCGTGAGCTGCGACGGCAAGGTGGAGCACTACCGCATCATGTACCATGCCAGCAAGCTCAGCATCGACGAGGAGGTGTACTTTGAGAACCTCATGCAG	c-src tyrosine kinase
CTGF	NM_001901.2	IGFBP8, CCN2	epidermis development,response to wounding,protein binding,DNA replication,cell adhesion,heparin binding,ossification,cartilage condensation,growth factor activity,cell differentiation,plasma membrane,proteinaceous extracellular matrix,insulin-like growth factor binding,angiogenesis,integrin binding,cell-matrix adhesion,integrin-mediated signaling pathway,intracellular signaling cascade,fibroblas…	ACCACCCTGCCGGTGGAGTTCAAGTGCCCTGACGGCGAGGTCATGAAGAAGAACATGATGTTCATCAAGACCTGTGCCTGCCATTACAACTGTCCCGGAG	connective tissue growth factor
CTNNB1	NM_001098210.1	CTNNB, beta-catenin	apical part of cell,positive regulation of MAPKKK cascade,apical junction complex,regulation of cell proliferation,embryonic hindlimb morphogenesis,cellular protein localization,T cell differentiation in the thymus,alpha-catenin binding,bone resorption,positive regulation of osteoblast differentiation,negative regulation of osteoclast differentiation,synaptic vesicle transport,thymus development,…	TCTTGCCCTTTGTCCCGCAAATCATGCACCTTTGCGTGAGCAGGGTGCCATTCCACGACTAGTTCAGTTGCTTGTTCGTGCACATCAGGATACCCAGCGC	catenin (cadherin-associated protein), beta 1, 88kDa
CXCL9	NM_002416.1	CMK, MIG, SCYB9, Humig, crg-1	extracellular space,cellular defense response,cell-cell signaling,extracellular region,immune response,G-protein coupled receptor protein signaling pathway,extracellular region,chemokine activity,G-protein coupled receptor protein signaling pathway,signal transduction,signal transduction,inflammatory response,chemotaxis	CACCATCTCCCATGAAGAAAGGGAACGGTGAAGTACTAAGCGCTAGAGGAAGCAGCCAAGTCGGTTAGTGGAAGCATGATTGGTGCCCAGTTAGCCTCTG	chemokine (C-X-C motif) ligand 9
CYP1A1	NM_000499.3	CYP1, P45DX, P1-45, P45-C, CP11	microsome,membrane,metal ion binding,extrinsic to membrane,vitamin D metabolic process,endoplasmic reticulum,aromatase activity,oxygen binding,oxidation reduction,heme binding,electron carrier activity,vitamin D 24-hydroxylase activity,drug metabolic process	GTATCAGTGACCAATGTCATCTGTGCCATTTGCTTTGGCCGGCGCTATGACCACAACCACCAAGAACTGCTTAGCCTAGTCAACCTGAATAATAATTTCG	cytochrome P450, family 1, subfamily A, polypeptide 1
DAP3	NM_004632.2	MRPS29, DAP-3, MRP-S29, bMRP-1, MGC12658, MGC12659, DKFZp686G12159	apoptotic mitochondrial changes,small ribosomal subunit,mitochondrial ribosome,ribosome,mitochondrion,induction of apoptosis by extracellular signals,protein binding	TCCTCGACTCACGTGCAAGGATGATGCTGAAAGGAATAACAAGGCTTATCTCTAGGATCCATAAGTTGGACCCTGGGCGTTTTTTACACATGGGGACCCA	death associated protein 3
DAPK1	NM_004938.2	DAPK	ATP binding,actin cytoskeleton,protein amino acid phosphorylation,calmodulin binding,protein kinase cascade,transferase activity,cytoplasm,anti-apoptosis,protein serine/threonine kinase activity,signal transduction,induction of apoptosis by extracellular signals,nucleotide binding	GTGAGGCGTGACAGTTTATCATGACCGTGTTCAGGCAGGAAAACGTGGATGATTACTACGACACCGGCGAGGAACTTGGCAGTGGACAGTTTGCGGTTGT	death-associated protein kinase 1
DEK	NM_001134709.1	D6S231E	histone binding,DNA binding,nucleus,viral genome replication,signal transduction,regulation of transcription from RNA polymerase II promoter,specific RNA polymerase II transcription factor activity	TACTGGAAACCTAGCCAGCTTCACGATTATGACTAAAGTACCAGATTATAATGCCAGAATATAATGTGCAGGCAATCGTGGATGTCTCTGACAAAGTGTG	DEK oncogene
DLC1	NM_182643.1	HP, ARHGAP7, STARD12, DLC-1, p122-RhoGAP	caveola,protein binding,cytoplasm,focal adhesion,protein binding,regulation of actin cytoskeleton organization,focal adhesion,negative regulation of Rho protein signal transduction,Rac GTPase activator activity,heart morphogenesis,hindbrain morphogenesis,forebrain development,focal adhesion formation,intracellular,signal transduction,neural tube closure,SH2 domain binding,SH2 domain binding,SH2 d…	TGACCCACTGGATGGGACAGCCTTTTAATTCTGATGATCGTAACACAGCATGTCATCATGGACTAGTAGCTGACAGCTTGCAGGCAAGTATGGAAAAAGA	deleted in liver cancer 1
E2F1	NM_005225.1	RBBP3, RBP3	nucleus,transcription factor activity,transcription factor activity,transcription factor binding,mitochondrion,transcription activator activity,transcription factor complex,regulation of transcription, DNA-dependent,nucleoplasm,cell proliferation,cytoplasm,forebrain development,positive regulation of transcription from RNA polymerase II promoter,regulation of cell cycle,G1 phase of mitotic cell c…	CCAGCTCCAAGCCGTGGACTCTTCGGAGAACTTTCAGATCTCCCTTAAGAGCAAACAAGGCCCGATCGATGTTTTCCTGTGCCCTGAGGAGACCGTAGGT	E2F transcription factor 1
E2F3	NM_001949.2		protein binding,regulation of transcription, DNA-dependent,transcription factor complex,cell cycle,nucleus,nucleoplasm,transcription initiation from RNA polymerase II promoter,transcription factor activity	TGGTACAAAATGTCGGTGTGGTCCTAGATGAAGCATTGGGGTGGGGGAGGGAGAGGGAGCTTTGTGTTAAGTGCCTACTGGAAATGCACTGTGGGGTTTT	E2F transcription factor 3
EGF	NM_001963.3		extracellular region,extracellular region,extracellular region,extracellular region,extracellular region,extracellular region,extracellular region,extracellular region,extracellular region,extracellular region,extracellular region,signal transduction,activation of MAPKK activity,positive regulation of phosphorylation,transmembrane receptor protein tyrosine kinase activator activity,positive regul…	TAATGGAGCGAAGCTTTCATATGCCCTCCTATGGGACACAGACCCTTGAAGGGGGTGTCGAGAAGCCCCATTCTCTCCTATCAGCTAACCCATTATGGCA	epidermal growth factor (beta-urogastrone)
EGFR	NM_005228.3	ERBB, ERBB1	double-stranded DNA binding,epidermal growth factor receptor activity,positive regulation of phosphorylation,extracellular space,ossification,nucleus,response to stress,nitric-oxide synthase regulator activity,epidermal growth factor receptor activity,protein phosphatase binding,plasma membrane,plasma membrane,nucleotide binding,extracellular region,integral to membrane,transferase activity,plasm…	GCAGCCAGGAACGTACTGGTGAAAACACCGCAGCATGTCAAGATCACAGATTTTGGGCTGGCCAAACTGCTGGGTGCGGAAGAGAAAGAATACCATGCAG	epidermal growth factor receptor (erythroblastic leukemia viral (v-erb-b) oncogene homolog, avian)
EGR1	NM_001964.2	TIS8, GS3, NGFI-A, KROX-24, ZIF-268, AT225, ZNF225	metal ion binding,positive regulation of transcription,transcription factor activity,negative regulation of transcription from RNA polymerase II promoter,learning or memory,nucleus,zinc ion binding,regulation of transcription, DNA-dependent,transcription activator activity,T cell differentiation,positive regulation of transcription from RNA polymerase II promoter,intracellular	GAGGCATACCAAGATCCACTTGCGGCAGAAGGACAAGAAAGCAGACAAAAGTGTTGTGGCCTCTTCGGCCACCTCCTCTCTCTCTTCCTACCCGTCCCCG	early growth response 1
EPS8	NM_004447.5		synaptosome,cell proliferation,epidermal growth factor receptor signaling pathway,signal transduction,SH3/SH2 adaptor activity,protein binding,protein binding,behavioral response to ethanol,actin cytoskeleton reorganization,N-methyl-D-aspartate selective glutamate receptor complex,postsynaptic density,adult locomotory behavior	GGTGCACAACTTTTCTCTCTCAATAAGGATGAACTGAGGACAGTCTGCCCTGAAGGGGCGAGAGTCTATAGCCAAATCACTGTACAAAAAGCTGCATTGG	epidermal growth factor receptor pathway substrate 8
ERBB2	NM_004448.2	NGL, NEU, HER-2, CD34, HER2	mammary gland development,phosphoinositide-mediated signaling,protein heterodimerization activity,epidermal growth factor receptor activity,plasma membrane,regulation of angiogenesis,integral to membrane,protein phosphatase binding,heart development,protein C-terminus binding,transmembrane receptor protein tyrosine kinase signaling pathway,motor axon guidance,protein heterodimerization activity,m…	CTGAAAGAGACGGAGCTGAGGAAGGTGAAGGTGCTTGGATCTGGCGCTTTTGGCACAGTCTACAAGGGCATCTGGATCCCTGATGGGGAGAATGTGAAAA	v-erb-b2 erythroblastic leukemia viral oncogene homolog 2, neuro/glioblastoma derived oncogene homolog (avian)
ERBB3	NM_001982.2	LCCS2, HER3	transmembrane receptor protein tyrosine kinase signaling pathway,protein amino acid phosphorylation,ATP binding,transmembrane receptor protein tyrosine kinase activity,cranial nerve development,apical plasma membrane,integral to plasma membrane,nucleotide binding,extracellular region,plasma membrane,transferase activity,protein heterodimerization activity,negative regulation of neuron apoptosis,l…	AAGGGAATGTACTACCTTGAGGAACATGGTATGGTGCATAGAAACCTGGCTGCCCGAAACGTGCTACTCAAGTCACCCAGTCAGGTTCAGGTGGCAGATT	v-erb-b2 erythroblastic leukemia viral oncogene homolog 3 (avian)
ERBB4	NM_001042599.1		integral to membrane,transferase activity,protein binding,protein binding,protein binding,protein binding,protein binding,signal transduction,cell fate commitment,receptor activity,nucleotide binding,basolateral plasma membrane,nervous system development,heart development,ATP binding,protein amino acid phosphorylation,transmembrane receptor protein tyrosine kinase signaling pathway,membrane,cell …	CTAGGATAGATCCAGAACCACAAAGCATCTGCACCACAAAAGGTGTTAGACTACCAAGCAGCTCCTGGTTTTCTGCATAGTATTAGTAGCACAGCTTAGG	v-erb-a erythroblastic leukemia viral oncogene homolog 4 (avian)
ERCC2	NM_000400.2	XPD, MAG, EM9, MGC12762, MGC126218, MGC126219	induction of apoptosis,holo TFIIH complex,protein C-terminus binding,5'-3' DNA helicase activity,protein N-terminus binding,protein N-terminus binding,nucleotide-excision repair, DNA incision,iron-sulfur cluster binding,regulation of transcription,interspecies interaction between organisms,cyclin-dependent protein kinase activating kinase holoenzyme complex,transcription activator activity,protei…	CATCTACTGCTCAAGAACTGTGCCAGAGATTGAGAAGGTGATTGAAGAGCTTCGAAAGTTGCTCAACTTCTATGAGAAGCAGGAGGGCGAGAAGCTGCCG	excision repair cross-complementing rodent repair deficiency, complementation group 2
ERCC4	NM_005236.2	XPF, RAD1	single-stranded DNA binding,endodeoxyribonuclease activity,nuclear chromosome, telomeric region,nucleotide-excision repair, DNA incision, 5'-to lesion,endodeoxyribonuclease activity,nucleus,response to UV,protein C-terminus binding,negative regulation of telomere maintenance,protein N-terminus binding,double-strand break repair via homologous recombination,nucleotide-excision repair complex,nucle…	TGCTCTGACAAGGGTACTACATGAAGTGGAGCCAAGATACGTGGTTCTTTATGACGCAGAGCTAACCTTTGTTCGGCAGCTTGAAATTTACAGGGCGAGT	excision repair cross-complementing rodent repair deficiency, complementation group 4
ESR1	NM_000125.2	ESR, NR3A1, Era	protein N-terminus binding,estrogen receptor activity,nitric-oxide synthase regulator activity,estrogen response element binding,nucleus,estrogen receptor signaling pathway,plasma membrane,chromatin remodeling complex,regulation of transcription, DNA-dependent,metal ion binding,positive regulation of retinoic acid receptor signaling pathway,transcription factor activity,steroid binding,zinc ion b…	TGCTATGTTACTAAGCGTGAGGATTCCCGTAGCTCTTCACAGCTGAACTCAGTCTATGGGTTGGGGCTCAGATAACTCTGTGCATTTAAGCTACTTGTAG	estrogen receptor 1
ETS1	NM_005238.3	EWSR2, FLJ1768, ETS-1	PML body organization,positive regulation of cell motion,cell motility,PML body organization,positive regulation of specific transcription from RNA polymerase II promoter,transcription factor complex,positive regulation of transcription, DNA-dependent,transcription factor activity,nucleus,sequence-specific DNA binding,immune response,negative regulation of cell proliferation,transcription factor …	CCGACTCTCACCATCATCAAGACGGAAAAAGTCGATCTGGAGCTTTTCCCCTCCCCGGATATGGAATGTGCAGATGTCCCACTATTAACTCCAAGCAGCA	v-ets erythroblastosis virus E26 oncogene homolog 1 (avian)
ETS2	NM_005239.4		nucleus,skeletal system development,transcription factor activity,sequence-specific DNA binding,protein binding,protein binding,protein binding,positive regulation of transcription, DNA-dependent	CAACCATGTCTTTCAAGGATTACATCCAAGAGAGGAGTGACCCAGTGGAGCAAGGCAAACCAGTTATACCTGCAGCTGTGCTGGCCGGCTTCACAGGAAG	v-ets erythroblastosis virus E26 oncogene homolog 2 (avian)
ETV1	NM_004956.3	ER81	transcription factor activity,transcription from RNA polymerase II promoter,sequence-specific DNA binding,regulation of transcription, DNA-dependent,nucleus	AAACAGGAACCCAGAGATTTTGCATATGACTCAGAAGTGCCTAGCTGCCACTCCATTTATATGAGGCAAGAAGGCTTCCTGGCTCATCCCAGCAGAACAG	ets variant 1
ETV6	NM_001987.4	TEL	regulation of transcription, DNA-dependent,sequence-specific DNA binding,nucleus,protein domain specific binding,cytoplasm,nucleolus,transcription factor activity	GTATGAATATGAAATCAGAGACCAGGGCATGATGTTGCTAGGATTAGAGCCTCTCAGTCTGGCCTCTTCACCCAAGTGCAAGAACTCAGTCTCTTACTGT	ets variant 6
FANCG	NM_004629.1	XRCC9, FAG	response to DNA damage stimulus,mitochondrion organization,mitochondrion,protein binding,cytoplasm,nucleus,DNA repair,damaged DNA binding,cell cycle checkpoint,response to radiation,spermatid development,ovarian follicle development	AAGTGGCAATTAGTGAATTTAGCAGGTGCCTCGAGCTGCTCTTCCGGGCCACACCTGAGGAAAAAGAACAAGGGGCAGCTTTCAACTGTGAGCAGGGATG	Fanconi anemia, complementation group G
FAS	NM_000043.3	FAS1, APT1, TNFRSF6, CD95, APO-1	plasma membrane,plasma membrane,plasma membrane,plasma membrane,plasma membrane,signal transduction,anti-apoptosis,protein complex assembly,activation of pro-apoptotic gene products,extracellular region,negative regulation of B cell activation,negative thymic T cell selection,gene expression,induction of apoptosis via death domain receptors,immunoglobulin production,cytosol,integral to membrane,p…	CACCGGGGCTTTTCGTGAGCTCGTCTCTGATCTCGCGCAAGAGTGACACACAGGTGTTCAAAGACGCTTCTGGGGAGTGAGGGAAGCGGTTTACGAGTGA	Fas (TNF receptor superfamily, member 6)
FAT1	NM_005245.3	FAT, CDHF7	calcium ion binding,homophilic cell adhesion,plasma membrane,protein binding,anatomical structure morphogenesis,cell-cell signaling,cell adhesion,integral to plasma membrane	ACCCAACCAGTGGTGTGATAGTGTTAACTGGTAGACTTGATTACCTAGAGACCAAGCTCTATGAGATGGAAATCCTCGCTGCGGACCGTGGCATGAAGTT	FAT tumor suppressor homolog 1 (Drosophila)
FGF1	NM_033137.1	FGFA, AFGF, ECGF, ECGFA, ECGFB, HBGF1, ECGF-beta, FGF-alpha, GLIO73	extracellular region,extracellular region,fibroblast growth factor receptor signaling pathway,angiogenesis,heparin binding,cell differentiation,positive regulation of cell division,proteinaceous extracellular matrix,multicellular organismal development,extracellular region,extracellular region,extracellular region,extracellular space,lung development,positive regulation of epithelial cell prolife…	AAATGAGGAATGTTTGTTCCTGGAAAGGCTGGAGGAGAACCATTACAACACCTATATATCCAAGAAGCATGCAGAGAAGAATTGGTTTGTTGGCCTCAAG	fibroblast growth factor 1 (acidic)
FGF2	NM_002006.4	FGFB	extracellular region,extracellular region,extracellular region,extracellular region,extracellular region,organ morphogenesis,Ras protein signal transduction,fibroblast growth factor receptor signaling pathway,extracellular region,nervous system development,multicellular organismal development,heparin binding,positive regulation of cell division,protein binding,glial cell differentiation,regulatio…	GTCCGGGAGAAGAGCGACCCTCACATCAAGCTACAACTTCAAGCAGAAGAGAGAGGAGTTGTGTCTATCAAAGGAGTGTGTGCTAACCGTTACCTGGCTA	fibroblast growth factor 2 (basic)
FGFR1	NM_015850.2	FLT2, KAL2, H2, H3, H4, H5, CEK, FLG, BFGFR, N-SAM, CD331	transferase activity,fibroblast growth factor receptor activity,protein amino acid phosphorylation,ATP binding,heparin binding,membrane fraction,fibroblast growth factor receptor activity,cell growth,protein binding,protein binding,protein amino acid phosphorylation,fibroblast growth factor receptor signaling pathway,fibroblast growth factor receptor activity,receptor activity,nucleotide binding,…	TACAAGGTCCGTTATGCCACCTGGAGCATCATAATGGACTCTGTGGTGCCCTCTGACAAGGGCAACTACACCTGCATTGTGGAGAATGAGTACGGCAGCA	fibroblast growth factor receptor 1
FGFR2	NM_000141.4	KGFR, BEK, CFD1, JWS, CEK3, TK14, TK25, ECT1, K-SAM, CD332	fibroblast growth factor receptor activity,integral to membrane,protein amino acid phosphorylation,transferase activity,protein amino acid phosphorylation,fibroblast growth factor receptor activity,cell growth,cell surface,integral to membrane,fibroblast growth factor receptor activity,heparin binding,plasma membrane,protein binding,protein binding,protein binding,ATP binding,plasma membrane,plas…	TGGCCCGGCCCTCCTTCAGTTTAGTTGAGGATACCACATTAGAGCCAGAAGAGCCACCAACCAAATACCAAATCTCTCAACCAGAAGTGTACGTGGCTGC	fibroblast growth factor receptor 2
FGFR3	NM_022965.2	ACH, CEK2, JTK4, CD333	plasma membrane,nucleotide binding,receptor activity,transferase activity,fibroblast growth factor receptor activity,cell growth,plasma membrane,fibroblast growth factor receptor signaling pathway,JAK-STAT cascade,identical protein binding,ATP binding,protein amino acid phosphorylation,MAPKKK cascade,skeletal system development,integral to plasma membrane	GGACCTGTATATTTGTAAAGCTATTTATGGGCCCCTGGCACTCTTGTTCCCACACCCCAACACTTCCAGCATTTAGCTGGCCACATGGCGGAGAGTTTTA	fibroblast growth factor receptor 3
FGFR4	NM_002011.3	JTK2, CD334	induction of an organ,transferase activity,receptor activity,nucleotide binding,plasma membrane,plasma membrane,fibroblast growth factor receptor signaling pathway,integral to plasma membrane,fibroblast growth factor receptor activity,protein amino acid phosphorylation,ATP binding,lung development	AGGCGAGGGCTGCTTTGGCCAGGTAGTACGTGCAGAGGCCTTTGGCATGGACCCTGCCCGGCCTGACCAAGCCAGCACTGTGGCCGTCAAGATGCTCAAA	fibroblast growth factor receptor 4
FGR	NM_001042729.1	SRC2, c-fgr, p55c-fgr	transferase activity,nucleotide binding,response to virus,non-membrane spanning protein tyrosine kinase activity,protein amino acid phosphorylation,ATP binding,protein binding,defense response to Gram-positive bacterium	GCCCCAAGCACTATTTCTTCCTTTTCCACTTAGGCCCCTACATGCCTGTAGCCTTTCTCACTCCATCCCCACCCAAAGTGCTCAGACCTTGTCTAGTTAT	Gardner-Rasheed feline sarcoma viral (v-fgr) oncogene homolog
FLT1	NM_002019.2	FLT	female pregnancy,positive regulation of cell proliferation,plasma membrane,nucleotide binding,extracellular region,plasma membrane,multicellular organismal development,transferase activity,cell differentiation,cytoplasm,patterning of blood vessels,growth factor binding,transmembrane receptor protein tyrosine kinase signaling pathway,integral to plasma membrane,patterning of blood vessels,identica…	TTCAACTGCTTTGAAACTTGCCTGGGGTCTGAGCATGATGGGAATAGGGAGACAGGGTAGGAAAGGGCGCCTACTCTTCAGGGTCTAAAGATCAAGTGGG	fms-related tyrosine kinase 1 (vascular endothelial growth factor/vascular permeability factor receptor)
FLT3	NM_004119.1	STK1, FLK2, CD135	transferase activity,receptor activity,nucleotide binding,hemopoiesis,positive regulation of cell proliferation,transmembrane receptor protein tyrosine kinase signaling pathway,integral to plasma membrane,vascular endothelial growth factor receptor activity,membrane,protein amino acid phosphorylation,ATP binding	AAATGGAAAACCAGGACGCCCTGGTCTGCATATCTGAGAGCGTTCCAGAGCCGATCGTGGAATGGGTGCTTTGCGATTCACAGGGGGAAAGCTGTAAAGA	fms-related tyrosine kinase 3
FOLR1	NM_000802.2	FOLR	anchored to membrane,folic acid binding,plasma membrane,folic acid metabolic process,extracellular region,folic acid transport,receptor activity,receptor-mediated endocytosis,integral to plasma membrane,membrane fraction	GATACCTGGAAATCCCTGCCCTGTTCAGCCCCACAGCTCCCAACTATTTGGTTCCTGCTCCATGGTCGGGCCTCTGACAGCCACTTTGAATAAACCAGAC	folate receptor 1 (adult)
FOS	NM_005252.2	c-fos, AP-1	nucleus,DNA methylation,inflammatory response,nucleolus,promoter binding,nervous system development,protein heterodimerization activity,R-SMAD binding,specific RNA polymerase II transcription factor activity,transcription factor activity,positive regulation of transcription from RNA polymerase II promoter,cellular response to reactive oxygen species,transforming growth factor beta receptor signal…	ACTCAAGTCCTTACCTCTTCCGGAGATGTAGCAAAACGCATGGAGTGTGTATTGTTCCCAGTGACACTTCAGAGAGCTGGTAGTTAGTAGCATGTTGAGC	FBJ murine osteosarcoma viral oncogene homolog
FOSL2	NM_005253.3	FRA2, FLJ2336	nucleolus,nucleus,cell death,regulation of transcription from RNA polymerase II promoter,transcription factor activity,protein dimerization activity,sequence-specific DNA binding,positive regulation of fibroblast proliferation	CTGTCCCTTTGTTACCATACTGTCTCTGGAGTGATGGTGTCCTTCCCTGCCCCACCACGCATGCTCAGTGCCTTTTGGTTTCACCTTCCCTCGACTTGAC	FOS-like antigen 2
FRZB	NM_001463.2	FRZB-PEN, FRZB1, SRFP3, FRP-3, SFRP3, FRE, FRITZ, FRZB-1, FZRB, hFIZ	negative regulation of Wnt receptor signaling pathway,Wnt-protein binding,skeletal system development,extracellular region,cell differentiation,multicellular organismal development,membrane	ACTGCGGACGGAGCTGATTTTCCTATGGATTCTAGTAACGGAAACTGTAGAGGGGCAAGCAGTGAACGCTGTAAATGTAAGCCTATTAGAGCTACACAGA	frizzled-related protein
FYN	NM_002037.3	SYN, SLK, MGC4535	multicellular organismal development,transferase activity,manganese ion binding,interspecies interaction between organisms,metal ion binding,calcium ion transport,protein amino acid phosphorylation,T cell receptor signaling pathway,non-membrane spanning protein tyrosine kinase activity,nucleotide binding,feeding behavior,glycoprotein binding,endosome,plasma membrane,identical protein binding,ATP …	GTCTTTGGAGGTGTGAACTCTTCGTCTCATACGGGGACCTTGCGTACGAGAGGAGGAACAGGAGTGACACTCTTTGTGGCCCTTTATGACTATGAAGCAC	FYN oncogene related to SRC, FGR, YES
GADD45A	NM_001924.2	DDIT1, GADD45	negative regulation of protein kinase activity,protein binding,response to DNA damage stimulus,cell cycle arrest,regulation of cyclin-dependent protein kinase activity,apoptosis,DNA repair,nucleus,centrosome cycle,G2/M transition of mitotic cell cycle	GTTACTCCCTACACTGATGCAAGGATTACAGAAACTGATGCCAAGGGGCTGAGTGAGTTCAACTACATGTTCTGGGGGCCCGGAGATAGATGACTTTGCA	growth arrest and DNA-damage-inducible, alpha
GAS1	NM_002048.2		cell cycle arrest,plasma membrane,cell cycle,negative regulation of S phase of mitotic cell cycle,anchored to plasma membrane,molecular_function,protein binding,positive regulation of smoothened signaling pathway,programmed cell death,middle ear morphogenesis,cell fate commitment,embryonic cranial skeleton morphogenesis,palate development,negative regulation of epithelial cell proliferation,posit…	CTGTGGCTTGGGACAGATAGAAGGGATGGTTGGGGATACTTCCCAAAACTTTTTCCAAGTCAACTTGGTGTAGCCGGTTCCCCGGCCACGACTCTGGGCA	growth arrest-specific 1
GATA1	NM_002049.2	GF1, ERYF1, NFE1	nucleolus,metal ion binding,multicellular organismal development,regulation of transcription from RNA polymerase II promoter,nucleus,transcription factor activity,sequence-specific DNA binding,zinc ion binding	TGCGGAAGGATGGTATTCAGACTCGAAACCGCAAGGCATCTGGAAAAGGGAAAAAGAAACGGGGCTCCAGTCTGGGAGGCACAGGAGCAGCCGAAGGACC	GATA binding protein 1 (globin transcription factor 1)
GNAS	NM_016592.2	GNAS1, NESP55, NESP, GNASXL, GPSA, SCG6	sensory perception of smell,activation of adenylate cyclase activity,plasma membrane,heterotrimeric G-protein complex,GTPase activity,female pregnancy,extrinsic to membrane,ruffle,molecular_function,intrinsic to membrane,trans-Golgi network membrane,membrane fraction,extrinsic to membrane,intracellular transport,vesicle,signal transducer activity,extracellular region,heterotrimeric G-protein comp…	AAGACTCAGCGAGAGGAGCCCGGGAGGAGACAGAACTTTCCCCTTTTTTCCCATCCCTTCTTCTTGCTCAGAGAGGCAAGCAAGGCGCGGAGCTTTAGAA	GNAS complex locus
GRB7	NM_005310.2		epidermal growth factor receptor signaling pathway,SH3/SH2 adaptor activity,signal transduction,protein binding,protein binding,protein binding	TCGGGACACCCTCCTACCACCTGTAGAGAAGCGGGAGTGGATCTGAAATAAAATCCAGGAATCTGGGGGTTCCTAGACGGAGCCAGACTTCGGAACGGGT	growth factor receptor-bound protein 7
HCK	NM_002110.2	JTK9	interspecies interaction between organisms,protein binding,protein binding,non-membrane spanning protein tyrosine kinase activity,anchored to membrane,transferase activity,membrane,cytoplasm,nucleotide binding,mesoderm development,protein amino acid phosphorylation,ATP binding	CCAGGTCGGAGGCAATACATTCTCAAAAACTGAAACCAGCGCCAGCCCACACTGTCCTGTGTACGTGCCGGATCCCACATCCACCATCAAGCCGGGGCCT	hemopoietic cell kinase
HDAC1	NM_004964.2	RPD3L1, HD1, GON-1	cytoplasm,NuRD complex,nucleus,histone deacetylation,histone deacetylase activity,cytosol,enzyme binding,enzyme binding,enzyme binding,transcription activator activity,transcription factor binding,enzyme binding,anti-apoptosis,transcription factor binding,histone deacetylase activity,regulation of transcription,negative regulation of specific transcription from RNA polymerase II promoter,positive…	CAAGCCGGTCATGTCCAAAGTAATGGAGATGTTCCAGCCTAGTGCGGTGGTCTTACAGTGTGGCTCAGACTCCCTATCTGGGGATCGGTTAGGTTGCTTC	histone deacetylase 1
HIF1A	NM_001530.2	MOP1, HIF-1alpha, PASD8, HIF1, bHLHe78	regulation of apoptosis,regulation of transcription from RNA polymerase II promoter in response to oxidative stress,negative regulation of growth,muscle maintenance,cartilage development,elastin metabolic process,signal transducer activity,signal transduction,transcription factor complex,glucose homeostasis,hemoglobin biosynthetic process,collagen metabolic process,positive regulation of hormone …	ATGGATGATGACTTCCAGTTACGTTCCTTCGATCAGTTGTCACCATTAGAAAGCAGTTCCGCAAGCCCTGAAAGCGCAAGTCCTCAAAGCACAGTTACAG	hypoxia inducible factor 1, alpha subunit (basic helix-loop-helix transcription factor)
HMMR	NM_012484.2	RHAMM, CD168	cell surface,cytoplasm,hyaluronic acid binding	TTGAAACCGGTAGGGAGTGATAATCCGCATTCAGTTGTCGAGGAGTGCCAGTCACCTTCAGTTTCTGGAGCTGGCCGTCAACATGTCCTTTCCTAAGGCG	hyaluronan-mediated motility receptor (RHAMM)
HRAS	NM_005343.2	HRAS1	plasma membrane,plasma membrane,organ morphogenesis,cell surface receptor linked signal transduction,chemotaxis,plasma membrane,plasma membrane,plasma membrane,Ras protein signal transduction,nucleotide binding,internal side of plasma membrane,protein C-terminus binding,anchored to membrane,Golgi apparatus,plasma membrane,cytoplasm,intracellular,membrane fraction,endocytosis,apoptosis,Ras protein…	AGTACATGCGCACCGGGGAGGGCTTCCTGTGTGTGTTTGCCATCAACAACACCAAGTCTTTTGAGGACATCCACCAGTACAGGGAGCAGATCAAACGGGT	v-Ha-ras Harvey rat sarcoma viral oncogene homolog
HSP90AB1	NM_007355.2	HSPC2, HSPCB	nitric-oxide synthase regulator activity,cytoplasm,positive regulation of nitric oxide biosynthetic process,TPR domain binding,response to unfolded protein,melanosome,nucleotide binding,regulation of type I interferon-mediated signaling pathway,regulation of interferon-gamma-mediated signaling pathway,negative regulation of proteasomal ubiquitin-dependent protein catabolic process,unfolded protei…	AGCCAATATGGAGCGGATCATGAAAGCCCAGGCACTTCGGGACAACTCCACCATGGGCTATATGATGGCCAAAAAGCACCTGGAGATCAACCCTGACCAC	heat shock protein 90kDa alpha (cytosolic), class B member 1
IFNGR1	NM_000416.1	IFNGR, CD119	receptor activity,response to virus,signal transduction,integral to plasma membrane,interferon-gamma receptor activity,cytokine binding,membrane	CCCGGGCAGCCATCTGACTCCAATAGAGAGAGAGAGTTCTTCACCTTTAAGTAGTAACCAGTCTGAACCTGGCAGCATCGCTTTAAACTCGTATCACTCC	interferon gamma receptor 1
IGF1	NM_000618.3	IGF1A	hormone activity,extracellular region,regulation of steroid hormone receptor signaling pathway,insulin-like growth factor receptor binding,hormone activity,DNA replication,regulation of protein metabolic process,chondroitin sulfate proteoglycan biosynthetic process,branching morphogenesis of a tube,positive regulation of transcription from RNA polymerase II promoter,water homeostasis,glial cell d…	CGTGGATGAGTGCTGCTTCCGGAGCTGTGATCTAAGGAGGCTGGAGATGTATTGCGCACCCCTCAAGCCTGCCAAGTCAGCTCGCTCTGTCCGTGCCCAG	insulin-like growth factor 1 (somatomedin C)
IGFBP2	NM_000597.2	IBP2	signal transduction,regulation of insulin-like growth factor receptor signaling pathway,regulation of insulin-like growth factor receptor signaling pathway,insulin-like growth factor II binding,extracellular region,insulin-like growth factor I binding,regulation of cell growth,extracellular space,extracellular space	TCGGGTATGAAGGAGCTGGCCGTGTTCCGGGAGAAGGTCACTGAGCAGCACCGGCAGATGGGCAAGGGTGGCAAGCATCACCTTGGCCTGGAGGAGCCCA	insulin-like growth factor binding protein 2, 36kDa
IGFBP3	NM_000598.4	IBP3, BP-53	metal ion binding,negative regulation of signal transduction,protein tyrosine phosphatase activator activity,extracellular region,negative regulation of smooth muscle cell proliferation,insulin-like growth factor I binding,positive regulation of apoptosis,positive regulation of myoblast differentiation,negative regulation of smooth muscle cell migration,insulin-like growth factor binding protein …	TATCAAAATATTCAGAGACTCGAGCACAGCACCCAGACTTCATGCGCCCGTGGAATGCTCACCACATGTTGGTCGAAGCGGCCGACCACTGACTTTGTGA	insulin-like growth factor binding protein 3
IGFBP6	NM_002178.2		negative regulation of cell proliferation,signal transduction,extracellular region,insulin-like growth factor binding,regulation of cell growth	CATGGGCCCCTCACCGCTGGTTGGAAAGAGTGTTGGTGTTGGCTGGGGTGTCAATAAAGCTGTGCTTGGGGTCGCTGAAA	insulin-like growth factor binding protein 6
IL1A	NM_000575.3	IL1, IL1F1, IL-1A	extracellular space,apoptosis,inflammatory response,cytokine activity,anti-apoptosis,fever,positive regulation of cell division,positive regulation of angiogenesis,immune response,extracellular region,cytokine-mediated signaling pathway,positive regulation of interleukin-2 biosynthetic process,positive regulation of mitosis,negative regulation of cell proliferation,positive regulation of cytokine…	ACTCCATGAAGGCTGCATGGATCAATCTGTGTCTCTGAGTATCTCTGAAACCTCTAAAACATCCAAGCTTACCTTCAAGGAGAGCATGGTGGTAGTAGCA	interleukin 1, alpha
IL1B	NM_000576.2	IL1F2, IL-1B	cell-cell signaling,fever,cytokine activity,extracellular space,positive regulation of cell division,signal transduction,signal transduction,apoptosis,growth factor activity,immune response,anti-apoptosis,positive regulation of protein amino acid phosphorylation,inflammatory response,extracellular region,protein domain specific binding,response to lipopolysaccharide,negative regulation of lipid c…	GGGACCAAAGGCGGCCAGGATATAACTGACTTCACCATGCAATTTGTGTCTTCCTAAAGAGAGCTGTACCCAGAGAGTCCTGTGCTGAATGTGGACTCAA	interleukin 1, beta
IL4	NM_172348.1	BSF1, IL-4, BCGF1, BCGF-1	regulation of phosphorylation,positive regulation of T cell proliferation,positive regulation of B cell proliferation,interleukin-4 receptor binding,extracellular space,connective tissue growth factor biosynthetic process,regulation of isotype switching,growth factor activity,negative regulation of apoptosis,negative regulation of osteoclast differentiation,regulation of immune response,positive …	GCTGCGACTGTGCTCCGGCAGTTCTACAGCCACCATGAGAAGGACACTCGCTGCCTGGGTGCGACTGCACAGCAGTTCCACAGGCACAAGCAGCTGATCC	interleukin 4
IL6	NM_000600.1	IFNB2, IL-6, BSF2, HGF, HSF	positive regulation of MAPKKK cascade,positive regulation of peptidyl-serine phosphorylation,extracellular region,cytokine activity,positive regulation of gene-specific transcription,positive regulation of JAK-STAT cascade,interleukin-6-mediated signaling pathway,positive regulation of T cell proliferation,regulation of angiogenesis,regulation of vascular endothelial growth factor production,posi…	TGACAAACAAATTCGGTACATCCTCGACGGCATCTCAGCCCTGAGAAAGGAGACATGTAACAAGAGTAACATGTGTGAAAGCAGCAAAGAGGCACTGGCA	interleukin 6 (interferon, beta 2)
IL8	NM_000584.2	SCYB8, LUCT, LECT, MDNCF, TSG-1, CXCL8, IL-8, NAP-1, 3-1C, MONAP, AMCF-I, LYNAP, NAF, b-ENAP, GCP-1, K6	calcium-mediated signaling,angiogenesis,inflammatory response,regulation of retroviral genome replication,regulation of cell adhesion,interleukin-8 receptor binding,protein binding,neutrophil chemotaxis,cell cycle arrest,induction of positive chemotaxis,interleukin-8 receptor binding,neutrophil activation,extracellular region,immune response,extracellular space,cell motion,G-protein coupled recep…	ACAGCAGAGCACACAAGCTTCTAGGACAAGAGCCAGGAAGAAACCACCGGAAGGAACCATCTCACTGTGTGTAAACATGACTTCCAAGCTGGCCGTGGCT	interleukin 8
IRF1	NM_002198.1	MAR	regulation of transcription, DNA-dependent,transcription factor activity,positive regulation of interleukin-12 biosynthetic process,positive regulation of transcription from RNA polymerase II promoter,nucleus,sequence-specific DNA binding,CD8-positive, alpha-beta T cell differentiation	CTGTGCGAGTGTACCGGATGCTTCCACCTCTCACCAAGAACCAGAGAAAAGAAAGAAAGTCGAAGTCCAGCCGAGATGCTAAGAGCAAGGCCAAGAGGAA	interferon regulatory factor 1
ITGB1	NM_033666.2	FNRB, MSK12, MDF2, CD29, GPIIA	identical protein binding,receptor activity,cell adhesion,cell-matrix adhesion,regulation of cell cycle,negative regulation of cell differentiation,sarcomere organization,synaptosome,germ cell migration,positive regulation of cell proliferation,integrin-mediated signaling pathway,neuromuscular junction,integrin binding,integrin complex,protein heterodimerization activity,melanosome,interspecies i…	TTTTAACATTACCAAGGTAGAAAGTCGGGACAAATTACCCCAGCCGGTCCAACCTGATCCTGTGTCCCATTGTAAGGAGAAGGATGTTGACGACTGTTGG	integrin, beta 1 (fibronectin receptor, beta polypeptide, antigen CD29 includes MDF2, MSK12)
JUN	NM_002228.3	c-Jun, AP-1	protein dimerization activity,nuclear chromosome,transcription factor activity,transcription factor activity,RNA polymerase II transcription factor activity,cytosol,Rho GTPase activator activity,SMAD protein signal transduction,transcription factor complex,negative regulation of protein amino acid autophosphorylation,regulation of cell cycle,regulation of transcription, DNA-dependent,nucleus,tran…	ACACAGCCAGCCAGCCAGGTCGGCAGTATAGTCCGAACTGCAAATCTTATTTTCTTTTCACCTTCTCTCTAACTGCCCAGAGCTAGCGCCTGTGGCTCCC	jun oncogene
JUNB	NM_002229.2		RNA polymerase II transcription factor activity,transcription coactivator activity,chromatin,regulation of transcription from RNA polymerase II promoter,transcription corepressor activity,nucleolus,cellular process,positive regulation of cell differentiation,protein dimerization activity,sequence-specific DNA binding,vasculogenesis,trophectodermal cell differentiation,embryonic placenta developme…	GCGCGCCTGGAGGACAAGGTGAAGACGCTCAAGGCCGAGAACGCGGGGCTGTCGAGTACCGCCGGCCTCCTCCGGGAGCAGGTGGCCCAGCTCAAACAGA	jun B proto-oncogene
KDR	NM_002253.2	FLK1, VEGFR, VEGFR2, CD39	angiogenesis,receptor activity,multicellular organismal development,transferase activity,interspecies interaction between organisms,growth factor binding,vascular endothelial growth factor receptor signaling pathway,protein amino acid phosphorylation,ATP binding,ovarian follicle development,endothelial cell differentiation,branching morphogenesis of a tube,calcium ion homeostasis,nucleotide bindi…	CAATCACACAATTAAAGCGGGGCATGTACTGACGATTATGGAAGTGAGTGAAAGAGACACAGGAAATTACACTGTCATCCTTACCAATCCCATTTCAAAG	kinase insert domain receptor (a type III receptor tyrosine kinase)
KIT	NM_000222.1	PBT, CD117, SCFR, C-Kit	nucleus,transferase activity,receptor activity,nucleotide binding,signal transduction,receptor signaling protein tyrosine kinase activity,transmembrane receptor protein tyrosine kinase signaling pathway,nucleolus,cytoplasm,plasma membrane,lymphoid progenitor cell differentiation,glycosphingolipid metabolic process,positive regulation of cell proliferation,peptidyl-tyrosine phosphorylation,negativ…	CATCGCAGCTACCGCGATGAGAGGCGCTCGCGGCGCCTGGGATTTTCTCTGCGTTCTGCTCCTACTGCTTCGCGTCCAGACAGGCTCTTCTCAACCATCT	v-kit Hardy-Zuckerman 4 feline sarcoma viral oncogene homolog
KRAS	NM_004985.3	KRAS2, KRAS1	plasma membrane,plasma membrane,plasma membrane,Ras protein signal transduction,nucleotide binding,plasma membrane,internal side of plasma membrane,membrane fraction,visual learning,negative regulation of neuron apoptosis,plasma membrane,intracellular,GTP binding,endocytosis,cell aging,positive regulation of cell proliferation,actin cytoskeleton organization,regulation of synaptic transmission, G…	GCATGGACTGTGTCCCCACGGTCATCCAGTGTTGTCATGCATTGGTTAGTCAAAATGGGGAGGGACTAGGGCAGTTTGGATAGCTCAACAAGATACAATC	v-Ki-ras2 Kirsten rat sarcoma viral oncogene homolog
L1CAM	NM_024003.2	HSAS1, SPG1, HSAS, MASA, MIC5, S1, CD171	cell differentiation,integral to membrane,cell death,multicellular organismal development,plasma membrane,protein binding,plasma membrane,cell adhesion,nervous system development	TTCAGGTTCCATATCTTGTTCAAAGCCTTGGGAGAAGAGAAGGGTGGGGCTTCCCTTTCGCCACAGTATGTCAGCTACAACCAGAGCTCCTACACGCAGT	L1 cell adhesion molecule
LAMB1	NM_002291.2	CLM	neuron projection development,odontogenesis,laminin-1 complex,positive regulation of cell migration,laminin-8 complex,laminin-10 complex,laminin-2 complex,enzyme binding,laminin-2 complex,laminin-8 complex,perinuclear region of cytoplasm,basal lamina,embryo implantation,substrate adhesion-dependent cell spreading,extracellular matrix structural constituent,cell adhesion,positive regulation of epi…	TTGCCAGGAGCTGCTACCAAGATCCTGTTACTTTACAGCTTGCCTGTGTTTGTGATCCTGGATACATTGGTTCCAGATGTGACGACTGTGCCTCAGGATA	laminin, beta 1
LCK	NM_001042771.1		protein serine/threonine phosphatase activity,positive regulation of T cell activation,regulation of lymphocyte activation,phosphoinositide 3-kinase binding,hemopoiesis,induction of apoptosis,response to drug,ATPase binding,glycoprotein binding,pericentriolar material,glycoprotein binding,CD8 receptor binding,release of sequestered calcium ion into cytosol,protein kinase binding,plasma membrane,S…	ATTAAGTGGACAGCGCCAGAAGCCATTAACTACGGGACATTCACCATCAAGTCAGATGTGTGGTCTTTTGGGATCCTGCTGACGGAAATTGTCACCCACG	lymphocyte-specific protein tyrosine kinase
LIF	NM_002309.2	CDF	positive regulation of MAPKKK cascade,positive regulation of macrophage differentiation,positive regulation of transcription from RNA polymerase II promoter,negative regulation of hormone secretion,positive regulation of peptidyl-tyrosine phosphorylation,multicellular organismal development,extracellular space,positive regulation of peptidyl-serine phosphorylation,positive regulation of cell prol…	ATGTCACAACAACCTCATGAACCAGATCAGGAGCCAACTGGCACAGCTCAATGGCAGTGCCAATGCCCTCTTTATTCTCTATTACACAGCCCAGGGGGAG	leukemia inhibitory factor (cholinergic differentiation factor)
LMO1	NM_002315.1	RBTN1, TTG1, RHOM1	nucleus,metal ion binding,cell proliferation,multicellular organismal development,transcription factor activity,zinc ion binding	TGATCTTGTGTCAGATGGACTATGAGGAAGGGCAGCTCAATGGCACCTTTGAATCCCAAGTTCAGTAACGCCCGGCGCCTGGCCTCCAGGCCCGTCTGTC	LIM domain only 1 (rhombotin 1)
LMO2	NM_005574.3	RBTNL1, TTG2, RHOM2, RBTN2	multicellular organismal development,nucleus,metal ion binding,protein binding,DNA binding,negative regulation of erythrocyte differentiation,zinc ion binding,protein complex,blood vessel development,protein binding,embryonic hemopoiesis,protein complex,nucleus,DNA binding,negative regulation of erythrocyte differentiation	AAGCATTTCTGTGTAGGTGACAGATACCTCCTCATCAACTCTGACATAGTGTGCGAACAGGACATCTACGAGTGGACTAAGATCAATGGGATGATATAGG	LIM domain only 2 (rhombotin-like 1)
LYN	NM_002350.1	JTK8	membrane raft,nucleus,cytoplasm,positive regulation of cell proliferation,response to hormone stimulus,erythrocyte differentiation,protein binding,Golgi apparatus,plasma membrane,protein binding,protein binding,positive regulation of tyrosine phosphorylation of STAT protein,protein binding,interspecies interaction between organisms,protein tyrosine kinase activity,B cell receptor signaling pathwa…	TCCTGAAGAGCGATGAAGGTGGCAAAGTGCTGCTTCCAAAGCTCATTGACTTTTCTGCTCAGATTGCAGAGGGAATGGCATACATCGAGCGGAAGAACTA	v-yes-1 Yamaguchi sarcoma viral related oncogene homolog
MAP3K8	NM_005204.2	COT, ESTF, Tpl-2, EST, c-COT, MEKK8	transferase activity,nucleotide binding,protein serine/threonine kinase activity,protein amino acid phosphorylation,cytosol,signal transduction,cell cycle,cytoplasm,protein binding,protein binding,protein binding,magnesium ion binding,MAP kinase kinase kinase activity,ATP binding	CTGGCTACTTCAATCTTGTTCGGGGACCACCAACGCTTGAATATGGCTGAAGGATGCCATGTTTGCTCTAAATTAAGACAGCATTGATCTCCTGGAGGCT	mitogen-activated protein kinase kinase kinase 8
MAPK10	NM_002753.2	PRKM1, JNK3, p493F12, p54bSAPK	JNK cascade,JUN kinase activity,nucleotide binding,transferase activity,cytoplasm,signal transduction,MAP kinase kinase activity,protein amino acid phosphorylation,ATP binding,MAP kinase activity,protein serine/threonine kinase activity	GTATTCATACAGCACTACTTACTTAGAGATGCTACTGTCAGTGTCCTCAGGGCTCTACCAAGACATAATGCACTGGGGTACCACATGGTCCATTTCATGT	mitogen-activated protein kinase 10
MCL1	NM_021960.3	BCL2L3, Mcl-1	mitochondrial outer membrane,cytoplasm,protein heterodimerization activity,protein binding,protein channel activity,cell fate determination,cellular homeostasis,protein heterodimerization activity,anti-apoptosis,nucleoplasm,cell differentiation,mitochondrion,regulation of apoptosis,mitochondrion,membrane,response to cytokine stimulus,nucleus,multicellular organismal development,integral to membra…	GCTGTAACTTCCTAGAGTTGCACCCTAGCAACCTAGCCAGAAAAGCAAGTGGCAAGAGGATTATGGCTAACAAGAATAAATACATGGGAAGAGTGCTCCC	myeloid cell leukemia sequence 1 (BCL2-related)
MET	NM_000245.2	HGFR, RCCP2	membrane,basal plasma membrane,hepatocyte growth factor receptor activity,integral to plasma membrane,nucleotide binding,transferase activity,cell surface receptor linked signal transduction,protein binding,brain development,sperm motility,hepatocyte growth factor receptor signaling pathway,multicellular organismal development,ATP binding,receptor activity,activation of MAPK activity,neuron migra…	AAATGAGGAAGACCTTCAGAAGGTTGCTGAGTACAAGACTGGGCCTGTGCTGGAACACCCAGATTGTTTCCCATGTCAGGACTGCAGCAGCAAAGCCAAT	met proto-oncogene (hepatocyte growth factor receptor)
MLH1	NM_000249.2	COCA2, HNPCC, FCC2, HNPCC2	protein binding,protein binding,mismatched DNA binding,ATP binding,protein binding,protein binding,protein binding,protein binding,protein binding,single-stranded DNA binding,nucleus,MutSalpha complex binding,mismatch repair,response to DNA damage stimulus,cell cycle	CAGGGACATGAGGTTCTCCGGGAGATGTTGCATAACCACTCCTTCGTGGGCTGTGTGAATCCTCAGTGGGCCTTGGCACAGCATCAAACCAAGTTATACC	mutL homolog 1, colon cancer, nonpolyposis type 2 (E. coli)
MLL	NM_005933.2	TRX1, HRX, ALL-1, HTRX1, CXXC7, MLL1A, KMT2A	apoptosis,methyltransferase activity,transferase activity,metal ion binding,embryonic hemopoiesis,protein homodimerization activity,protein complex assembly,nucleus,transcription from RNA polymerase II promoter,regulation of transcription, DNA-dependent,zinc ion binding,chromatin modification,histone methyltransferase complex,histone methyltransferase activity (H3-K4 specific),transcription facto…	CTCTGCCTCTGCCACAAGGTTTCAGAGTAGTGTAGTCCAAGTAGAGGGTGGGGCACCCTTTTCTCGCCGCAAGAAGCCCATTCCTATGGAAGTCTAGCAA	myeloid/lymphoid or mixed-lineage leukemia (trithorax homolog, Drosophila)
MMP1	NM_002421.2	CLG	metabolic process,calcium ion binding,proteinaceous extracellular matrix,interspecies interaction between organisms,collagen catabolic process,peptidase activity,extracellular region,metalloendopeptidase activity,extracellular region,zinc ion binding,proteolysis	CAACTTACATCGTGTTGCGGCTCATGAACTCGGCCATTCTCTTGGACTCTCCCATTCTACTGATATCGGGGCTTTGATGTACCCTAGCTACACCTTCAGT	matrix metallopeptidase 1 (interstitial collagenase)
MMP14	NM_004995.2	MT1-MMP	membrane,peptidase activity,zinc ion binding,proteolysis,integral to plasma membrane,protein binding,calcium ion binding,melanosome,response to hypoxia,response to mechanical stimulus,lung development,branching morphogenesis of a tube,proteinaceous extracellular matrix,metalloendopeptidase activity,metabolic process,negative regulation of focal adhesion formation,ossification,angiogenesis,ovarian…	GACAAGATTGATGCTGCTCTCTTCTGGATGCCCAATGGAAAGACCTACTTCTTCCGTGGAAACAAGTACTACCGTTTCAACGAAGAGCTCAGGGCAGTGG	matrix metallopeptidase 14 (membrane-inserted)
MMP2	NM_004530.2	CLG4, CLG4A, TBE-1	zinc ion binding,extracellular region,peptidase activity,collagen catabolic process,intracellular membrane-bounded organelle,plasma membrane,bone trabecula formation,calcium ion binding,proteolysis,metalloendopeptidase activity,extracellular space,response to hypoxia,blood vessel maturation,intramembranous ossification,sarcomere,face morphogenesis,protein binding,proteinaceous extracellular matri…	CCCGGAGGGGCCTGGCAGCCGTGCCTTCAGCTCTACAGCTAATCAGCATTCTCACTCCTACCTGGTAATTTAAGATTCCAGAGAGTGGCTCCTCCCGGTG	matrix metallopeptidase 2 (gelatinase A, 72kDa gelatinase, 72kDa type IV collagenase)
MMP3	NM_002422.3	STMY1, STMY	intracellular membrane-bounded organelle,collagen catabolic process,peptidase activity,extracellular region,proteolysis,extracellular space,metalloendopeptidase activity,zinc ion binding,metabolic process,proteinaceous extracellular matrix,calcium ion binding	AGGCATAGAGACAACATAGAGCTAAGTAAAGCCAGTGGAAATGAAGAGTCTTCCAATCCTACTGTTGCTGTGCGTGGCAGTTTGCTCAGCCTATCCATTG	matrix metallopeptidase 3 (stromelysin 1, progelatinase)
MMP9	NM_004994.2	CLG4B	zinc ion binding,collagen binding,proteolysis,metalloendopeptidase activity,skeletal system development,macrophage differentiation,positive regulation of apoptosis,metalloendopeptidase activity,extracellular space,collagen catabolic process,positive regulation of keratinocyte migration,extracellular matrix organization,proteinaceous extracellular matrix,metabolic process,calcium ion binding,extra…	CACTACTGTGCCTTTGAGTCCGGTGGACGATGCCTGCAACGTGAACATCTTCGACGCCATCGCGGAGATTGGGAACCAGCTGTATTTGTTCAAGGATGGG	matrix metallopeptidase 9 (gelatinase B, 92kDa gelatinase, 92kDa type IV collagenase)
MPL	NM_005373.2	CD11	plasma membrane,cell proliferation,cell surface receptor linked signal transduction,integral to plasma membrane,cytokine receptor activity	CAGTGGCACTTGGACTGCAATGCTTTACCTTGGACCTGAAGAATGTTACCTGTCAATGGCAGCAACAGGACCATGCTAGCTCCCAAGGCTTCTTCTACCA	myeloproliferative leukemia virus oncogene
MSH2	NM_000251.1	COCA1, HNPCC, HNPCC1	nucleus,nucleotide binding,magnesium ion binding,MutSalpha complex,MutSbeta complex,MutLalpha complex binding,guanine/thymine mispair binding,single-stranded DNA binding,four-way junction DNA binding,ADP binding,response to DNA damage stimulus,mismatch repair,postreplication repair,protein C-terminus binding,isotype switching,intra-S DNA damage checkpoint,somatic hypermutation of immunoglobulin g…	CGACAAACTGGGGTGATAGTACTCATGGCCCAAATTGGGTGTTTTGTGCCATGTGAGTCAGCAGAAGTGTCCATTGTGGACTGCATCTTAGCCCGAGTAG	mutS homolog 2, colon cancer, nonpolyposis type 1 (E. coli)
MSH6	NM_000179.1	GTBP	ADP binding,ATP binding,magnesium ion binding,ATPase activity,oxidized purine DNA binding,oxidized purine DNA binding,single thymine insertion binding,single guanine insertion binding,guanine/thymine mispair binding,guanine/thymine mispair binding,MutLalpha complex binding,MutSalpha complex,protein homodimerization activity,DNA damage response, signal transduction resulting in induction of apopto…	GCTGGCTTATTAGCTGTAATGGCCCAGATGGGTTGTTACGTCCCTGCTGAAGTGTGCAGGCTCACACCAATTGATAGAGTGTTTACTAGACTTGGTGCCT	mutS homolog 6 (E. coli)
MST1R	NM_002447.1	RON, PTK8, CDw136, CD136	cell motion,defense response,signal transduction,single fertilization,positive regulation of cell proliferation,nucleotide binding,transferase activity,integral to plasma membrane,macrophage colony stimulating factor receptor activity,plasma membrane,stress fiber,receptor activity,ATP binding,protein amino acid phosphorylation,multicellular organismal development,membrane	CCACTTTGGAGTTGTCTACCACGGAGAATACATAGACCAGGCCCAGAATCGAATCCAATGTGCCATCAAGTCACTAAGTCGCATCACAGAGATGCAGCAG	macrophage stimulating 1 receptor (c-met-related tyrosine kinase)
MTA1	NM_004689.2		metal ion binding,transcription factor activity,NuRD complex,protein binding,protein binding,cytoplasm,NuRD complex,cytoplasm,regulation of transcription, DNA-dependent,zinc ion binding,sequence-specific DNA binding,nucleolus,signal transduction,nucleus	CTATTCTCTAGTCTACGACCCACAGCAGAAGACCCTGCTGGCAGATAAAGGAGAGATTCGAGTAGGAAACCGGTACCAGGCAGACATCACCGACTTGTTA	metastasis associated 1
MUC1	NM_002456.4	PUM, CD227, PEM	plasma membrane,cytoplasm,nucleus,extracellular region,integral to plasma membrane	ATCGCGCTGCTGGTGCTGGTCTGTGTTCTGGTTGCGCTGGCCATTGTCTATCTCATTGCCTTGGCTGTCTGTCAGTGCCGCCGAAAGAACTACGGGCAGC	mucin 1, cell surface associated
MYB	NM_005375.2	c-myb	transcription activator activity,regulation of transcription, DNA-dependent,nuclear matrix,nucleus,DNA binding,protein binding,protein binding,protein binding,protein binding	AACTGTTGCATGGATCCTGTGTTTGCAACTGGGGAGACAGAAACTGTGGTTGATAGCCAGTCACTGCCTTAAGAACATTTGATGCAAGATGGCCAGCACT	v-myb myeloblastosis viral oncogene homolog (avian)
MYBL2	NM_002466.2	BMYB, B-MYB	regulation of transcription,nucleus,transcription factor activity	GAATCCAGACCTTGTCAAGGGGCCATGGACCAAAGAGGAAGACCAAAAAGTCATCGAGCTGGTTAAGAAGTATGGCACAAAGCAGTGGACACTGATTGCC	v-myb myeloblastosis viral oncogene homolog (avian)-like 2
MYC	NM_002467.3	c-Myc, bHLHe39	detection of mechanical stimulus involved in sensory perception of sound,nucleus,positive regulation of cell proliferation,transcription factor activity,cellular iron ion homeostasis,cell cycle arrest,protein binding,protein binding,protein binding,protein binding,double-stranded DNA binding,response to radiation,DNA fragmentation involved in apoptosis,induction of apoptosis by intracellular sign…	GGTCCGCAACCCTTGCCGCATCCACGAAACTTTGCCCATAGCAGCGGGCGGGCACTTTGCACTGGAACTTACAACACCCGAGCAAGGACGCGACTCTCCC	v-myc myelocytomatosis viral oncogene homolog (avian)
MYCL1	NM_001033082.1	MYCL, LMYC, bHLHe38	nucleus,transcription factor activity,regulation of transcription, DNA-dependent	TGAAGCATTTCCACATCTCCATCCATCAGCAACAGCACAACTATGCTGCCCGTTTTCCTCCAGAAAGCTGCTCCCAAGAAGAGGCTTCAGAGAGGGGTCC	v-myc myelocytomatosis viral oncogene homolog 1, lung carcinoma derived (avian)
MYCN	NM_005378.4	NMYC, bHLHe37, N-myc	protein binding,nucleus,protein binding,regulation of transcription from RNA polymerase II promoter,chromatin,transcription factor activity	AAGGCCGCCAAGGTGGTCATTTTGAAAAAGGCCACTGAGTATGTCCACTCCCTCCAGGCCGAGGAGCACCAGCTTTTGCTGGAAAAGGAAAAATTGCAGG	v-myc myelocytomatosis viral related oncogene, neuroblastoma derived (avian)
NF1	NM_001042492.1		protein binding,artery morphogenesis,sympathetic nervous system development,dendrite,axon,forebrain morphogenesis,smooth muscle tissue development,negative regulation of oligodendrocyte differentiation,positive regulation of adenylate cyclase activity,regulation of glial cell differentiation,regulation of bone resorption,intracellular,signal transduction,spinal cord development,camera-type eye mo…	CAGGCAAGCATGGAAGCAGTAGTTTCACTTCTAGCTGGTCTCCCTCTGCAGCCTGAAGAAGGAGATGGTGTGGAATTGATGGAAGCCAAATCACAGTTAT	neurofibromin 1
NGFR	NM_002507.1	TNFRSF16, CD271, p75NTR	apoptosis,anti-apoptosis,induction of apoptosis by extracellular signals,induction of apoptosis by extracellular signals,membrane protein intracellular domain proteolysis,apoptosis,apoptosis,plasma membrane,plasma membrane,plasma membrane,plasma membrane,plasma membrane,plasma membrane,negative regulation of cell cycle,negative regulation of axonogenesis,negative regulation of fibroblast growth f…	CAGAAGGTTGCGATGAAGAAAAGCGGGCCAGTGTGGGAATGCGGCAAGAAGGAATTGACTTCGACTGTGACCTGTGGGGATTTCTCCCAGCTCTAGACAA	nerve growth factor receptor (TNFR superfamily, member 16)
NOTCH1	NM_017617.3	TAN1	nucleus,protein binding,protein binding,integral to membrane,immune response,plasma membrane,receptor activity,multicellular organismal development,calcium ion binding,regulation of neurogenesis,Notch signaling pathway,negative regulation of myoblast differentiation,regulation of transcription,branching morphogenesis of a tube,positive regulation of keratinocyte differentiation,anagen,forebrain d…	CTGCCAGGCTTCACCGGCCAGAACTGTGAGGAAAATATCGACGATTGTCCAGGAAACAACTGCAAGAACGGGGGTGCCTGTGTGGACGGCGTGAACACCT	Notch homolog 1, translocation-associated (Drosophila)
NPM1	NM_002520.5	B23, NPM	histone binding,nucleosome assembly,nucleocytoplasmic transport,nucleolus,signal transduction,anti-apoptosis,Tat protein binding,transcription coactivator activity,negative regulation of cell proliferation,cell aging,RNA binding,nucleoplasm,NF-kappaB binding,intracellular protein transport,negative regulation of centrosome duplication,spindle pole centrosome,protein localization,response to stres…	CGCGAGATCTTCAGGGTCTATATATAAGCGCGGGGAGCCTGCGTCCTTTCCCTGGTGTGATTCCGTCCTGCGCGGTTGTTCTCTGGAGCAGCGTTCTTTT	nucleophosmin (nucleolar phosphoprotein B23, numatrin)
NQO1	NM_000903.2	NMOR1, DIA4, DHQU, QR1, DTD	oxidation reduction,nitric oxide biosynthetic process,NAD(P)H dehydrogenase (quinone) activity,response to toxin,synaptic transmission, cholinergic,xenobiotic metabolic process,cytoplasm,cytochrome-b5 reductase activity,coenzyme binding,oxidoreductase activity,electron carrier activity	CCGAATTCAAATCCTGGAAGGATGGAAGAAACGCCTGGAGAATATTTGGGATGAGACACCACTGTATTTTGCTCCAAGCAGCCTCTTTGACCTAAACTTC	NAD(P)H dehydrogenase, quinone 1
NRAS	NM_002524.3		nucleotide binding,Ras protein signal transduction,plasma membrane,plasma membrane,Golgi apparatus,plasma membrane,internal side of plasma membrane,anchored to membrane,membrane fraction,endocytosis,actin cytoskeleton organization,plasma membrane,plasma membrane,protein binding,cell aging,positive regulation of cell proliferation,visual learning,regulation of synaptic transmission, GABAergic,posi…	ACCCTGGTCCTGACTTCCCTGGAGGAGAAGTATTCCTGTTGCTGTCTTCAGTCTCACAGAGAAGCTCCTGCTACTTCCCCAGCTCTCAGTAGTTTAGTAC	neuroblastoma RAS viral (v-ras) oncogene homolog
NTRK1	NM_001012331.1	TRK, TRKA, MTC	plasma membrane,plasma membrane,endosome,endosome,endosome,endosome,transmembrane receptor protein tyrosine kinase activity,transmembrane receptor protein tyrosine kinase signaling pathway,activation of adenylate cyclase activity,Ras protein signal transduction,nucleotide binding,receptor activity,plasma membrane,multicellular organismal development,nervous system development,transferase activity…	GACGGAGAAACAAGTTTGGGATCAACCGCCCGGCTGTGCTGGCTCCAGAGGATGGGCTGGCCATGTCCCTGCATTTCATGACATTGGGTGGCAGCTCCCT	neurotrophic tyrosine kinase, receptor, type 1
NTRK2	NM_001018066.2	TRKB	transferase activity,nervous system development,multicellular organismal development,nucleotide binding,integral to plasma membrane,activation of adenylate cyclase activity,ATP binding,plasma membrane,terminal button,neurotrophin receptor activity,cell surface,axon,mechanoreceptor differentiation,regulation of neurotransmitter secretion,positive regulation of synaptic transmission, glutamatergic,…	GGGACTACACTCTAATAGCCAAGAATGAGTATGGGAAGGATGAGAAACAGATTTCTGCTCACTTCATGGGCTGGCCTGGAATTGACGATGGTGCAAACCC	neurotrophic tyrosine kinase, receptor, type 2
NTRK3	NM_001012338.1	TRKC	integral to plasma membrane,transmembrane receptor protein tyrosine kinase signaling pathway,nucleotide binding,receptor activity,multicellular organismal development,nervous system development,transferase activity,cell differentiation,neurotrophin binding,membrane,mechanoreceptor differentiation,positive regulation of axon extension involved in regeneration,cytoplasm,protein binding,transmembran…	CGCTCGGCGTTTCAAAGAAGCAGCGATCGGAGATGGATGTCTCTCTTTGCCCAGCCAAGTGTAGTTTCTGGCGGATTTTCTTGCTGGGAAGCGTCTGGCT	neurotrophic tyrosine kinase, receptor, type 3
NUMA1	NM_006185.2		nucleus organization,nucleoplasm,cytosol,cytosol,spindle pole,microtubule binding,cell soma,spindle microtubule,nucleus,nuclear matrix,dendrite,meiotic cell cycle,protein binding,protein binding,mitotic anaphase,structural molecule activity	TGGACCATGAGGACGGGCTAAACCTTAATGAGGACCTAGAGAACTTCCTACAGAAAGCTCCTGTGCCTTCTACCTGTTCTAGCACATTCCCTGAAGAGCT	nuclear mitotic apparatus protein 1
OGG1	NM_016821.2	HMMH, HOGG1, OGH1, MUTM	oxidized purine base lesion DNA N-glycosylase activity,depurination,endonuclease activity,mitochondrion,response to DNA damage stimulus,metabolic process,hydrolase activity, acting on glycosyl bonds,lyase activity,protein binding,nucleoplasm,oxidized purine base lesion DNA N-glycosylase activity,base-excision repair,microtubule binding,base-excision repair,8-oxo-7,8-dihydroguanine DNA N-glycosyla…	ATTCCAAGGTGTGCGACTGCTGCGACAAGACCCCATCGAATGCCTTTTCTCTTTTATCTGTTCCTCCAACAACAACATCGCCCGCATCACTGGCATGGTG	8-oxoguanine DNA glycosylase
PCNA	NM_182649.1		phosphoinositide-mediated signaling,protein binding,protein binding,protein binding,MutLalpha complex binding,PCNA complex,DNA binding,regulation of DNA replication,DNA polymerase processivity factor activity,protein binding,DNA replication factor C complex,nucleotide-excision repair, DNA gap filling,nucleoplasm,dinucleotide insertion or deletion binding,purine-specific mismatch base pair DNA N-g…	CGCCTGGTCCAGGGCTCCATCCTCAAGAAGGTGTTGGAGGCACTCAAGGACCTCATCAACGAGGCCTGCTGGGATATTAGCTCCAGCGGTGTAAACCTGC	proliferating cell nuclear antigen
PCTK1	NM_006201.3	PCTAIRE, PCTAIRE1, PCTGAIRE, FLJ16665	ATP binding,transferase activity,nucleotide binding,cyclin-dependent protein kinase activity,protein amino acid phosphorylation,protein binding	GGGTCGAAATCGGATCTCCGCAGAGGATGCCATGAAACATCCATTCTTCCTCAGTCTGGGGGAGCGGATCCACAAACTTCCTGACACTACTTCCATATTT	PCTAIRE protein kinase 1
PDGFA	NM_033023.4	PDGF1, PDGF-A	collagen binding,membrane,growth factor activity,negative regulation of platelet activation,negative regulation of phosphatidylinositol biosynthetic process,platelet-derived growth factor receptor signaling pathway,positive regulation of DNA replication,cell surface binding,extracellular region,extracellular region,extracellular region,platelet-derived growth factor receptor binding,cell surface …	CCGTTTGTGGCTGAGTGACAACTTGTTCCCCGCAGTGCACACCTAGAATGCTGTGTTCCCACGCGGCACGTGAGATGCATTGCCGCTTCTGTCTGTGTTG	platelet-derived growth factor alpha polypeptide
PDGFRA	NM_006206.3	CD14a, PDGFR2	ATP binding,vascular endothelial growth factor receptor activity,face morphogenesis,palate development,platelet-derived growth factor receptor signaling pathway,odontogenesis of dentine-containing tooth,lung development,extracellular matrix organization,platelet-derived growth factor binding,plasma membrane,skeletal system morphogenesis,male genitalia development,positive regulation of fibroblast…	TAGTGCTTGGTCGGGTCTTGGGGTCTGGAGCGTTTGGGAAGGTGGTTGAAGGAACAGCCTATGGATTAAGCCGGTCCCAACCTGTCATGAAAGTTGCAGT	platelet-derived growth factor receptor, alpha polypeptide
PDGFRB	NM_002609.3	PDGFR, JTK12, CD14b, PDGFR1	transferase activity,receptor activity,nucleotide binding,plasma membrane,plasma membrane,vascular endothelial growth factor receptor signaling pathway,integral to plasma membrane,cell chemotaxis,positive regulation of cell migration,in utero embryonic development,positive regulation of cell proliferation,nitrogen compound metabolic process,signal transduction,signal transduction,platelet activat…	CGTGGGCTTCCTCCCTAATGATGCCGAGGAACTATTCATCTTTCTCACGGAAATAACTGAGATCACCATTCCATGCCGAGTAACAGACCCACAGCTGGTG	platelet-derived growth factor receptor, beta polypeptide
PIK3CA	NM_006218.2		1-phosphatidylinositol-3-kinase activity,signal transduction,phosphatidylinositol-4,5-bisphosphate 3-kinase activity,glucose metabolic process,regulation of multicellular organism growth,phosphoinositide-mediated signaling,phosphoinositide phosphorylation,phosphotransferase activity, alcohol group as acceptor,phosphoinositide 3-kinase complex,inositol or phosphatidylinositol kinase activity,trans…	CCTCAGGCTTGAAGAGTGTCGAATTATGTCCTCTGCAAAAAGGCCACTGTGGTTGAATTGGGAGAACCCAGACATCATGTCAGAGTTACTGTTTCAGAAC	phosphoinositide-3-kinase, catalytic, alpha polypeptide
PIM1	NM_002648.2	PIM	metal ion binding,protein serine/threonine kinase activity,protein amino acid phosphorylation,manganese ion binding,cell proliferation,negative regulation of apoptosis,ATP binding,cytoplasm,transferase activity,plasma membrane,nucleus,manganese ion binding,protein amino acid phosphorylation,ATP binding,protein serine/threonine kinase activity,protein binding,protein binding,multicellular organism…	CTTCATCATGAGTTCTGCTGAATGCCGCGATGGGTCAGGTAGGGGGGAAACAGGTTGGGATGGGATAGGACTAGCACCATTTTAAGTCCCTGTCACCTCT	pim-1 oncogene
PLA2G2A	NM_000300.2	PLA2B, PLA2L	phospholipid metabolic process,lipid catabolic process,endoplasmic reticulum,calcium-dependent phospholipase A2 activity,extracellular region,membrane,hydrolase activity,extrinsic to membrane,calcium ion binding,negative regulation of epithelial cell proliferation,somatic stem cell maintenance,extracellular space,defense response to Gram-positive bacterium,positive regulation of foam cell differe…	TTCCCTGGAAACCTTCCACCCAGTGCTGAATTTCCCTCTCTCATACCCTCCCTCCCTACCCTAACCAAGTTCCTTGGCCATGCAGAAAGCATCCCTCACC	phospholipase A2, group IIA (platelets, synovial fluid)
PLAT	NM_000930.3		protein modification process,proteolysis,blood coagulation,serine-type endopeptidase activity,extracellular region,extracellular region,extracellular region,peptidase activity,extracellular space,extracellular region,serine-type endopeptidase activity,platelet-derived growth factor receptor signaling pathway,proteolysis,response to hypoxia,apical part of cell,secretory granule,smooth muscle cell …	CTGTGTGCTGCTGCTGTGTGGAGCAGTCTTCGTTTCGCCCAGCCAGGAAATCCATGCCCGATTCAGAAGAGGAGCCAGATCTTACCAAGTGATCTGCAGA	plasminogen activator, tissue
PLAUR	NM_002659.2	URKR, UPAR, CD87	regulation of proteolysis,integral to membrane,U-plasminogen activator receptor activity,enzyme binding,cell surface,cell motion,U-plasminogen activator receptor activity,blood coagulation,anchored to membrane,extracellular region,skeletal muscle regeneration,plasma membrane,chemotaxis,signal transduction,extrinsic to membrane,plasma membrane,attachment of GPI anchor to protein	GAGACTTTCCTCATTGACTGCCGAGGCCCCATGAATCAATGTCTGGTAGCCACCGGCACTCACGAACCGAAAAACCAAAGCTATATGGTAAGAGGCTGTG	plasminogen activator, urokinase receptor
PLG	NM_000301.1		negative regulation of cell proliferation,serine-type endopeptidase activity,extracellular region,extracellular region,extracellular region,extracellular region,peptidase activity,tissue remodeling,serine-type endopeptidase activity,proteolysis,calcium ion binding,positive regulation of fibrinolysis,apolipoprotein binding,negative regulation of fibrinolysis,blood coagulation,induction of apoptosi…	GCTGCACAACACCTCCACCATCTTCTGGTCCCACCTACCAGTGTCTGAAGGGAACAGGTGAAAACTATCGCGGGAATGTGGCTGTTACCGTTTCCGGGCA	plasminogen
PML	NM_033240.2	MYL, TRIM19, RNF71	cell cycle arrest,common-partner SMAD protein phosphorylation,SMAD protein nuclear translocation,cell aging,response to UV,response to gamma radiation,nuclear matrix,transcription regulator activity,regulation of MHC class I biosynthetic process,retinoic acid receptor signaling pathway,intracellular,zinc ion binding,induction of apoptosis,response to cytokine stimulus,protein homodimerization act…	GAAAGATATATAAATCCATTCCACAGTGAAACAGGTGGCCTCGTGGGTAGTGACCCTTCTGTCCCTAGAGGTTTATTACTAGAGGCTGGACTATCACCTG	promyelocytic leukemia
PPARG	NM_138711.3	PPARG1, PPARG2, NR1C3, PPARgamma	cytosol,long-chain fatty acid transport,transcription repressor activity,epithelial cell differentiation,cell fate commitment,positive regulation of transcription,negative regulation of cytokine production,cell maturation,response to low density lipoprotein stimulus,low-density lipoprotein receptor biosynthetic process,lipoprotein transport,signal transduction,retinoid X receptor binding,monocyte…	ATATGGAGTCCACGAGATCATTTACACAATGCTGGCCTCCTTGATGAATAAAGATGGGGTTCTCATATCCGAGGGCCAAGGCTTCATGACAAGGGAGTTT	peroxisome proliferator-activated receptor gamma
PRKAR1A	NM_002734.3	PRKAR1, TSE1	regulation of transcription from RNA polymerase II promoter,cAMP-dependent protein kinase regulator activity,cytosol,hormone-mediated signaling,activation of protein kinase A activity,nucleotide binding,cAMP binding,mesoderm formation,cAMP-dependent protein kinase complex,regulation of protein amino acid phosphorylation,neuromuscular junction,protein binding,protein binding,protein binding,protei…	TGCTGTTACTGCTTCTCTTTGTGCAGTGTTAGTATTCACCCTGGGCAGTGAGTGCCATGCTTTTTGGTGAGGGCAGATCCCAGCACCTATTGAATTACCA	protein kinase, cAMP-dependent, regulatory, type I, alpha (tissue specific extinguisher 1)
PTEN	NM_000314.3	BZS, MHAM, MMAC1, TEP1, PTEN1	cytoplasm,regulation of cyclin-dependent protein kinase activity,negative regulation of protein kinase B signaling cascade,negative regulation of focal adhesion formation,phosphatidylinositol-3,4-bisphosphate 3-phosphatase activity,PDZ domain binding,PDZ domain binding,PDZ domain binding,negative regulation of cell migration,cytoplasm,phosphatidylinositol-3,4,5-trisphosphate 3-phosphatase activit…	TGTGGTCTGCCAGCTAAAGGTGAAGATATATTCCTCCAATTCAGGACCCACACGACGGGAAGACAAGTTCATGTACTTTGAGTTCCCTCAGCCGTTACCT	phosphatase and tensin homolog
PTGS2	NM_000963.1	COX2	regulation of inflammatory response,prostaglandin-endoperoxide synthase activity,peroxidase activity,nucleus,cytoplasm,cyclooxygenase pathway,response to oxidative stress,heme binding,oxidation reduction,cytoplasm,negative regulation of cell proliferation,regulation of blood pressure,extrinsic to membrane,metal ion binding,oxidoreductase activity, acting on single donors with incorporation of mol…	GCTACAAAAGCTGGGAAGCCTTCTCTAACCTCTCCTATTATACTAGAGCCCTTCCTCCTGTGCCTGATGATTGCCCGACTCCCTTGGGTGTCAAAGGTAA	prostaglandin-endoperoxide synthase 2 (prostaglandin G/H synthase and cyclooxygenase)
PTHLH	NM_198965.1	PTHRP, HHM, PLP, PTHR	cytoplasm,extracellular space,hormone activity,negative regulation of chondrocyte differentiation,positive regulation of cAMP biosynthetic process,regulation of gene expression,activation of adenylate cyclase activity by G-protein signaling pathway,skeletal system development,cell-cell signaling,female pregnancy,positive regulation of cell proliferation,osteoblast development,epithelial cell diff…	TTGGGTCTGATGATGAGGGCAGATACCTAACTCAGGAAACTAACAAGGTGGAGACGTACAAAGAGCAGCCGCTCAAGACACCTGGGAAGAAAAAGAAAGG	parathyroid hormone-like hormone
PTK7	NM_152881.2	CCK4	membrane,cell adhesion,protein binding,receptor activity,transmembrane receptor protein tyrosine kinase activity,signal transduction,integral to plasma membrane,protein amino acid phosphorylation,ATP binding	CACCTGTCCAACAACCGCTTTGTGCATAAGGACTTGGCTGCGCGTAACTGCCTGGTCAGTGCCCAGAGACAAGTGAAGGTGTCTGCCCTGGGCCTCAGCA	PTK7 protein tyrosine kinase 7
PTPN11	NM_002834.3	NS1, BPTP3, SH-PTP2, SHP-2, PTP2C, SHP2	cytosol,cytosol,cytosol,cytosol,cytosol,cytoplasm,hydrolase activity,non-membrane spanning protein tyrosine phosphatase activity,non-membrane spanning protein tyrosine phosphatase activity,protein binding,protein binding,protein amino acid dephosphorylation,non-membrane spanning protein tyrosine phosphatase activity,signal transduction,non-membrane spanning protein tyrosine phosphatase activity,n…	TAGTCCCTAGGTTGCTACGGCTTATCATGTGCTTGGTAAAAGGTGATCGCAGGTTCTCAGACGAGTTTACTTTACATGAGATGGAATCAGGCAGAGAGGC	protein tyrosine phosphatase, non-receptor type 11
PTPRG	NM_002841.2	PTPG, RPTPG	hydrolase activity,membrane,transmembrane receptor protein tyrosine kinase signaling pathway,integral to plasma membrane,transmembrane receptor protein tyrosine phosphatase activity,protein amino acid dephosphorylation,identical protein binding	ATGTTACTTCCTGTATGGAGGCATGGCCAGTTTCCAGCGCCGCGCTCTTCGTTCCTTCCCAGCCTGCGCCGGAGCCACAACTTTCAGGAGCATGGACTGA	protein tyrosine phosphatase, receptor type, G
RAD54L	NM_003579.2	hHR54, hRAD54, RAD54A	DNA binding,ATP binding,helicase activity,double-strand break repair via homologous recombination,hydrolase activity,response to DNA damage stimulus,nucleotide binding,meiosis,response to ionizing radiation,response to drug,chromosome organization,nucleus,DNA recombination	ATGAACCAGCGTGGAGCCAGGGTGTCTTCTCCCATCCTCATCATTTCCTATGAGACCTTCCGCCTTCATGTTGGAGTCCTCCAGAAAGGAAGTGTTGGTC	RAD54-like (S. cerevisiae)
RAF1	NM_002880.2	Raf-1, c-Raf, CRAF	cytosol,plasma membrane,Ras protein signal transduction,nucleotide binding,zinc ion binding,transferase activity,diacylglycerol binding,metal ion binding,protein binding,protein binding,cell proliferation,apoptosis,protein amino acid phosphorylation,nerve growth factor receptor signaling pathway,cytoskeleton organization,apoptosis,protein binding,cytoskeleton organization,nerve growth factor rece…	CCTATGGCATCGTATTGTATGAACTGATGACGGGGGAGCTTCCTTATTCTCACATCAACAACCGAGATCAGATCATCTTCATGGTGGGCCGAGGATATGC	v-raf-1 murine leukemia viral oncogene homolog 1
RARA	NM_000964.2	RAR, NR1B1	retinoic acid receptor activity,nucleus,regulation of transcription, DNA-dependent,zinc ion binding,sequence-specific DNA binding,metal ion binding,protein binding,response to retinoic acid,estrogen receptor signaling pathway,positive regulation of interleukin-4 production,perinuclear region of cytoplasm,steroid hormone receptor activity,transcription factor activity,retinoic acid receptor signal…	AGCCACCTAGCTGGGGCCCATCTAGGAGTGGCATCTTTTTTGGTGCCCTGAAGGCCAGCTCTGGACCTTCCCAGGAAAAGTGCCAGCTCACAGAACTGCT	retinoic acid receptor, alpha
RB1	NM_000321.1	OSRC, RB	transcription factor binding,phosphoprotein binding,transcription factor binding,transcription factor binding,PML body,G1 phase,M phase,negative regulation of cell growth,androgen receptor signaling pathway,nucleus,transcription factor binding,negative regulation of protein kinase activity,striated muscle cell differentiation,transcription repressor activity,negative regulation of transcription f…	CCTATCTCCGGCTAAATACACTTTGTGAACGCCTTCTGTCTGAGCACCCAGAATTAGAACATATCATCTGGACCCTTTTCCAGCACACCCTGCAGAATGA	retinoblastoma 1
REL	NM_002908.2	I-Rel, c-Rel	nucleus,regulation of transcription, DNA-dependent,positive regulation of I-kappaB kinase/NF-kappaB cascade,transcription factor activity,protein binding,protein binding	TGGCCTCCGGTGCGTATAACCCGTATATAGAGATAATTGAACAACCCAGGCAGAGGGGAATGCGTTTTAGATACAAATGTGAAGGGCGATCAGCAGGCAG	v-rel reticuloendotheliosis viral oncogene homolog (avian)
RET	NM_020975.3	HSCR1, MEN2A, MTC1, MEN2B, PTC, CDHF12, RET51	transmembrane receptor protein tyrosine kinase activity,signal transduction,nucleotide binding,integral to membrane,transferase activity,posterior midgut development,protein amino acid phosphorylation,calcium ion binding,ATP binding,homophilic cell adhesion,membrane,receptor activity	TCACAAGGGGAAGAAACATGCTGAGAATGGAAAGTCTACCGGCCCTTTCTTTGTGAACGTCACATTGGCCGAGCCGTGTTCAGTTCCCAGGTGGCAGACT	ret proto-oncogene
RRM1	NM_001033.3		oxidoreductase activity,ribonucleoside-diphosphate reductase complex,DNA replication,ribonucleoside-diphosphate reductase activity,deoxyribonucleotide biosynthetic process,cytoplasm,cytosol,purine nucleotide binding,protein oligomerization,protein binding,ATP binding,oxidation reduction	GCTGGGACTAATGGCAATTCCAATGGCCTTGTACCGATGCTGAGAGTATATAACAACACAGCTCGATATGTGGATCAAGGTGGGAACAAGCGTCCTGGGG	ribonucleotide reductase M1
S100A4	NM_002961.2	MTS1, CAPL, P9KA, 18A2, PEL98, 42A, FSP1	cytoplasm,nucleolus,nucleus,calcium ion binding,epithelial to mesenchymal transition,identical protein binding	CAGGGACAACGAGGTGGACTTCCAAGAGTACTGTGTCTTCCTGTCCTGCATCGCCATGATGTGTAACGAATTCTTTGAAGGCTTCCCAGATAAGCAGCCC	S100 calcium binding protein A4
SERPINE1	NM_000602.2	PLANH1, PAI1, PAI	extracellular region,plasma membrane,serine-type endopeptidase activity,peptidase inhibitor activity,protease binding,extracellular region,fibrinolysis,protease binding,extracellular region,serine-type endopeptidase inhibitor activity,chronological cell aging,regulation of cell proliferation,regulation of angiogenesis,protein binding,protein binding,serine-type endopeptidase inhibitor activity,bl…	TGTGTTCAATAGATTTAGGAGCAGAAATGCAAGGGGCTGCATGACCTACCAGGACAGAACTTTCCCCAATTACAGGGTGACTCACAGCCGCATTGGTGAC	serpin peptidase inhibitor, clade E (nexin, plasminogen activator inhibitor type 1), member 1
SFPQ	NM_005066.2	PSF	DNA binding,RNA binding,nucleus,DNA repair,DNA recombination,response to DNA damage stimulus,regulation of transcription,nuclear matrix,mRNA processing,RNA splicing,protein binding,protein binding,protein binding,protein binding,protein binding,protein binding,protein binding,nucleotide binding	GGAGGTGGTGGTGGCATAGGTTATGAAGCTAATCCTGGCGTTCCACCAGCAACCATGAGTGGTTCCATGATGGGAAGTGACATGCGTACTGAGCGCTTTG	splicing factor proline/glutamine-rich (polypyrimidine tract binding protein associated)
SIAH1	NM_001006610.1	hSIAH1	nervous system development,cell cycle,spermatogenesis,ligase activity,metal ion binding,zinc ion binding,protein C-terminus binding,cell differentiation,cytoplasm,axon guidance,ubiquitin-protein ligase activity,nucleus,ubiquitin-dependent protein catabolic process,multicellular organismal development,protein ubiquitination,proteolysis,apoptosis,anatomical structure morphogenesis	AGACGCGAATTTGGGTCTTCTGTGCTTAGGAGCAGAAAGAGCCCAGGAGGGGCCTGTTCCTTTACTTCTTGGGGGAAACGCAATGCGTGGCCTGACTTCT	seven in absentia homolog 1 (Drosophila)
SOD1	NM_000454.4	ALS, ALS1, IPOA	cell aging,extracellular matrix,thymus development,cytoplasm,extracellular space,negative regulation of cholesterol biosynthetic process,protein homodimerization activity,nucleus,regulation of T cell differentiation in the thymus,hydrogen peroxide biosynthetic process,superoxide dismutase activity,cytoplasm,positive regulation of apoptosis,extracellular space,plasma membrane,response to superoxid…	GCCTATAAAGTAGTCGCGGAGACGGGGTGCTGGTTTGCGTCGTAGTCTCCTGCAGCGTCTGGGGTTTCCGTTGCAGTCCTCGGAACCAGGACCTCGGCGT	superoxide dismutase 1, soluble
SPI1	NM_003120.1	PU.1, SPI-A, OF, SFPI1, SPI-1	protein binding,regulation of erythrocyte differentiation,nucleus,RNA binding,transcription factor activity,transcription factor activity,negative regulation of transcription from RNA polymerase II promoter,sequence-specific DNA binding,regulation of transcription, DNA-dependent,positive regulation of gene-specific transcription	CTCCGCAGCGGCGACATGAAGGACAGCATCTGGTGGGTGGACAAGGACAAGGGCACCTTCCAGTTCTCGTCCAAGCACAAGGAGGCGCTGGCGCACCGCT	spleen focus forming virus (SFFV) proviral integration oncogene spi1
SPP1	NM_000582.2	BNSP, OPN, BSPI, ETA-1	biomineral formation,extracellular space,extracellular region,protein binding,cytokine activity,extracellular region,extracellular region,extracellular region,cell adhesion,ossification,extracellular matrix binding,apical part of cell,positive regulation of cell-substrate adhesion,cytoplasm,response to vitamin D,decidualization,embryo implantation	CGCCTTCTGATTGGGACAGCCGTGGGAAGGACAGTTATGAAACGAGTCAGCTGGATGACCAGAGTGCTGAAACCCACAGCCACAAGCAGTCCAGATTATA	secreted phosphoprotein 1
STAT1	NM_139266.1	STAT91, ISGF-3	tyrosine phosphorylation of STAT protein,response to virus,interspecies interaction between organisms,protein binding,nucleus,nucleolus,nucleolus,protein binding,I-kappaB kinase/NF-kappaB cascade,signal transduction,activation of caspase activity,signal transducer activity,calcium ion binding,regulation of transcription, DNA-dependent,transcription factor activity,transcription factor activity,he…	ACAGTGGTTAGAAAAGCAAGACTGGGAGCACGCTGCCAATGATGTTTCATTTGCCACCATCCGTTTTCATGACCTCCTGTCACAGCTGGATGATCAATAT	signal transducer and activator of transcription 1, 91kDa
STAT3	NM_139276.2	APRF	protein dimerization activity,eating behavior,sexual reproduction,eye photoreceptor cell differentiation,JAK-STAT cascade involved in growth hormone signaling pathway,cytoplasm,temperature homeostasis,glucose homeostasis,nucleolus,protein kinase binding,transcription activator activity,nucleus,plasma membrane,transcription factor binding,interspecies interaction between organisms,response to estr…	AGACTTGGGCTTACCATTGGGTTTAAATCATAGGGACCTAGGGCGAGGGTTCAGGGCTTCTCTGGAGCAGATATTGTCAAGTTCATGGCCTTAGGTAGCA	signal transducer and activator of transcription 3 (acute-phase response factor)
SYK	NM_003177.3		interspecies interaction between organisms,transferase activity,nucleotide binding,plasma membrane,T cell receptor complex,cell proliferation,organ morphogenesis,integrin-mediated signaling pathway,leukocyte adhesion,neutrophil chemotaxis,enzyme linked receptor protein signaling pathway,positive regulation of peptidyl-tyrosine phosphorylation,intracellular signaling cascade,positive regulation of…	CGGACTCTCCAAAGCACTGCGTGCTGATGAAAACTACTACAAGGCCCAGACCCATGGAAAGTGGCCTGTCAAGTGGTACGCTCCGGAATGCATCAACTAC	spleen tyrosine kinase
TAL1	NM_003189.2	TCL5, SCL, bHLHa17	cell fate commitment,Lsd1/2 complex,histone deacetylase complex,histone deacetylase binding,histone deacetylase binding,nucleus,regulation of transcription,cell proliferation,multicellular organismal development,hemopoiesis,positive regulation of erythrocyte differentiation,regulation of specific transcription from RNA polymerase II promoter,hemopoiesis,cell fate commitment,protein complex,erythr…	ACAGCATCTGTAGTCAGCCGACAACTATTTCGGCCTTTTGGGGGTGGGTCTGGCCGTACTTGTGATTTCGATGGTACGTGACCCTCTGCTGAAGACTTGC	T-cell acute lymphocytic leukemia 1
TEK	NM_000459.2	VMCM, TIE2, TIE-2, VMCM1, CD22b	transmembrane receptor protein tyrosine kinase signaling pathway,cell-cell signaling,plasma membrane,plasma membrane,integral to plasma membrane,nucleotide binding,transferase activity,protein amino acid phosphorylation,ATP binding,regulation of cell migration,regulation of cell proliferation,signal transduction,receptor activity,cell-matrix adhesion,cell-cell adhesion,regulation of angiogenesis,…	CGAGTTCGAGGAGAGGCAATCAGGATACGAACCATGAAGATGCGTCAACAAGCTTCCTTCCTACCAGCTACTTTAACTATGACTGTGGACAAGGGAGATA	TEK tyrosine kinase, endothelial
TERT	NM_198253.1	TRT, TP2, TCS1, hEST2, EST2	nucleoplasm,nucleoplasm,chromosome,transferase activity,nucleotidyltransferase activity,protein binding,telomerase holoenzyme complex,chromosome, telomeric region,telomere maintenance,telomeric template RNA reverse transcriptase activity,telomeric DNA binding,nucleus,DNA binding,telomerase activity,protein binding,telomere formation via telomerase,anti-apoptosis,protein homodimerization activity,…	GGCTTCAAGGCTGGGAGGAACATGCGTCGCAAACTCTTTGGGGTCTTGCGGCTGAAGTGTCACAGCCTGTTTCTGGATTTGCAGGTGAACAGCCTCCAGA	telomerase reverse transcriptase
TFDP1	NM_007111.4	Dp-1, DRTF1, DP1	transcription factor binding,protein domain specific binding,transcription factor binding,transcription factor binding,protein domain specific binding,cell cycle,nucleus,nucleoplasm,cell proliferation,regulation of transcription from RNA polymerase II promoter,transcription coactivator activity,transcription factor activity,transcription factor complex	GCCGCTTATTTGCCGTGAGTTTGGACGGCACCCCTGCTGGCGGATAGCAAGACTCTGTGGAGTTTGTTCAGTGGTACGGTGTCCAAGCAAACAGCAGAAT	transcription factor Dp-1
TFE3	NM_006521.3	TFEA, bHLHe33	protein binding,protein binding,protein binding,nucleus,regulation of transcription,positive regulation of specific transcription from RNA polymerase II promoter,humoral immune response,transcription factor activity,promoter binding,protein binding,protein binding,regulation of osteoclast differentiation,positive regulation of transcription, DNA-dependent,protein binding,protein binding,protein b…	GGTATTAGTGGGGGACTGAGTTCAGGTTACCAGAACCAGTACCTCAGTATTCTTTTTCAACATGTAGGGCAAGAGGATGAAGGAAGGGGCTATCCTGGGA	transcription factor binding to IGHM enhancer 3
TFRC	NM_003234.1	CD71, TFR1	interspecies interaction between organisms,melanosome,transferrin receptor activity,extracellular region,cellular iron ion homeostasis,endocytosis,plasma membrane,receptor activity,integral to plasma membrane,cytoplasmic membrane-bounded vesicle,endosome,perinuclear region of cytoplasm	CAGTTTCCACCATCTCGGTCATCAGGATTGCCTAATATACCTGTCCAGACAATCTCCAGAGCTGCTGCAGAAAAGCTGTTTGGGAATATGGAAGGAGACT	transferrin receptor (p90, CD71)
TGFA	NM_001099691.1		signal transducer activity,plasma membrane,extracellular region,integral to membrane,positive regulation of cell division,extracellular space,epidermal growth factor receptor binding,glycoprotein binding,cell proliferation,signal transducer activity,cell surface,angiogenesis,activation of MAPK activity,MAP kinase kinase activity,growth factor activity,positive regulation of epidermal growth facto…	CCTACTTGGCCTGTAATCACCTGTGCAGCCTTTTGTGGGCCTTCAAAACTCTGTCAAGAACTCCGTCTGCTTGGGGTTATTCAGTGTGACCTAGAGAAGA	transforming growth factor, alpha
TGFB1	NM_000660.3	TGFB, DPD1, CED, TGFbeta	cell cycle arrest,positive regulation of protein amino acid dephosphorylation,nucleus,cytoplasm,salivary gland morphogenesis,negative regulation of transcription,growth factor activity,positive regulation of isotype switching to IgA isotypes,extracellular region,extracellular region,extracellular region,G1/S transition checkpoint,negative regulation of cell growth,regulation of transforming growt…	TATATGTTCTTCAACACATCAGAGCTCCGAGAAGCGGTACCTGAACCCGTGTTGCTCTCCCGGGCAGAGCTGCGTCTGCTGAGGCTCAAGTTAAAAGTGG	transforming growth factor, beta 1
TGFBI	NM_000358.2	CSD3, LCD1, CSD1, CSD2, BIGH3, CDB1, CDGG1	extracellular region,response to stimulus,proteinaceous extracellular matrix,protein binding,cell proliferation,visual perception,negative regulation of cell adhesion,extracellular space,integrin binding	GTGGTCCATGTCATCACCAATGTTCTGCAGCCTCCAGCCAACAGACCTCAGGAAAGAGGGGATGAACTTGCAGACTCTGCGCTTGAGATCTTCAAACAAG	transforming growth factor, beta-induced, 68kDa
TGFBR2	NM_001024847.1	MFS2	response to mechanical stimulus,organ morphogenesis,response to organic cyclic substance,mitogen-activated protein kinase kinase kinase binding,wound healing,positive regulation of skeletal muscle regeneration,response to estrogen stimulus,response to nutrient,embryo implantation,caveola,cytosol,cytoplasm,vasculogenesis,transforming growth factor beta binding,glycosaminoglycan binding,blood vesse…	ATTTGGAGAATGTTGAGTCCTTCAAGCAGACCGATGTCTACTCCATGGCTCTGGTGCTCTGGGAAATGACATCTCGCTGTAATGCAGTGGGAGAAGTAAA	transforming growth factor, beta receptor II (70/80kDa)
TGFBR3	NM_003243.3	betaglycan, BGCAN	transforming growth factor beta binding,type II transforming growth factor beta receptor binding,coreceptor activity,response to follicle-stimulating hormone stimulus,protein kinase cascade,response to luteinizing hormone stimulus,response to prostaglandin E stimulus,BMP signaling pathway,integral to plasma membrane,cell migration,cell growth,extracellular region,plasma membrane,extracellular spa…	CTTTGTTTTGGAGTCTCCTCTGAATGGCTGCGGTACTCGGCCCCGGTGGTCAGCCCTTGATGGTGTGGTCTACTATAACTCCATTGTGATACAGGTTCCA	transforming growth factor, beta receptor III
THPO	NM_000460.2	MGDF, TPO, MPLLG	extracellular space,cell proliferation,growth factor activity,multicellular organismal development,extracellular region,hormone activity,cytokine activity,myeloid cell differentiation	CTACCAGCCCTCTTCTAAACACATCCTACACCCACTCCCAGAATCTGTCTCAGGAAGGGTAAGGTTCTCAGACACTGCCGACATCAGCATTGTCTCGTGT	thrombopoietin
TIMP1	NM_003254.2	TIMP, CLGI, EPO	negative regulation of membrane protein ectodomain proteolysis,extracellular region,metalloendopeptidase inhibitor activity,protein binding,erythrocyte maturation,enzyme inhibitor activity,platelet alpha granule lumen,extracellular region,positive regulation of cell proliferation,proteinaceous extracellular matrix	CGTGGGGACACCAGAAGTCAACCAGACCACCTTATACCAGCGTTATGAGATCAAGATGACCAAGATGTATAAAGGGTTCCAAGCCTTAGGGGATGCCGCT	TIMP metallopeptidase inhibitor 1
TIMP2	NM_003255.4	CSC-21K	metalloendopeptidase inhibitor activity,enzyme inhibitor activity,extracellular region,negative regulation of cell proliferation,regulation of neuron differentiation,protein binding,protein binding,regulation of MAPKKK cascade,integrin binding,basement membrane,enzyme activator activity,cell surface,regulation of cAMP metabolic process	GAAGGAGCCCCATCAATCCTATTAATCCTCAGAATTCCAGTGGGAGCCTCCCTCTGAGCCTTGTAGAAATGGGAGCGAGAAACCCCAGCTGAGCTGCGTT	TIMP metallopeptidase inhibitor 2
TIMP3	NM_000362.4	SFD	metalloendopeptidase inhibitor activity,basement membrane,response to stimulus,visual perception,extracellular region,enzyme inhibitor activity,protein binding,response to estrogen stimulus,tissue regeneration,response to organic cyclic substance,negative regulation of membrane protein ectodomain proteolysis	ACCTGCCTTGCTTTGTGACTTCCAAGAACGAGTGTCTCTGGACCGACATGCTCTCCAATTTCGGTTACCCTGGCTACCAGTCCAAACACTACGCCTGCAT	TIMP metallopeptidase inhibitor 3
TNF	NM_000594.2	TNFA, TNFSF2, DIF, TNF-alpha	activation of MAPK activity,positive regulation of protein amino acid phosphorylation,anti-apoptosis,tumor necrosis factor-mediated signaling pathway,transformed cell apoptosis,tumor necrosis factor receptor binding,plasma membrane,leukocyte tethering or rolling,regulation of insulin secretion,induction of necroptosis by extracellular signals,positive regulation of vitamin D biosynthetic process,…	AGCAACAAGACCACCACTTCGAAACCTGGGATTCAGGAATGTGTGGCCTGCACAGTGAAGTGCTGGCAACCACTAAGAATTCAAACTGGGGCCTCCAGAA	tumor necrosis factor (TNF superfamily, member 2)
TNFRSF10B	NM_003842.3	DR5, KILLER, TRICK2A, TRAIL-R2, TRICKB, CD262	integral to membrane,activation of caspase activity,caspase activator activity,positive regulation of I-kappaB kinase/NF-kappaB cascade,TRAIL binding,induction of apoptosis via death domain receptors,receptor activity,activation of NF-kappaB-inducing kinase activity,cell surface receptor linked signal transduction,plasma membrane,plasma membrane,activation of pro-apoptotic gene products,regulatio…	TGGTCAAGGTCGGTGATTGTACACCCTGGAGTGACATCGAATGTGTCCACAAAGAATCAGGTACAAAGCACAGTGGGGAAGCCCCAGCTGTGGAGGAGAC	tumor necrosis factor receptor superfamily, member 10b
TNFRSF1B	NM_001066.2	TNFR2, TNFBR, TNFR8, TNF-R75, TNF-R-II, p75, CD12b	tumor necrosis factor receptor activity,protein binding,integral to membrane,apoptosis,plasma membrane,extracellular region,receptor activity,membrane raft	TTGGTACATGGCCAGTGTGATCCCAAGTGCCAGTCTTGTGTCTGCGTCTGTGTTGCGTGTCGTGGGTGTGTGTAGCCAAGGTCGGTAAGTTGAATGGCCT	tumor necrosis factor receptor superfamily, member 1B
TNFSF10	NM_003810.2	TRAIL, Apo-2L, TL2, CD253	extracellular space,zinc ion binding,metal ion binding,positive regulation of I-kappaB kinase/NF-kappaB cascade,tumor necrosis factor receptor binding,immune response,membrane,cytokine activity,activation of pro-apoptotic gene products,extracellular region,soluble fraction,integral to plasma membrane,induction of apoptosis,signal transduction,signal transduction,cell-cell signaling,extracellular …	GGGGGGACCCAGCCTGGGACAGACCTGCGTGCTGATCGTGATCTTCACAGTGCTCCTGCAGTCTCTCTGTGTGGCTGTAACTTACGTGTACTTTACCAAC	tumor necrosis factor (ligand) superfamily, member 10
TOP1	NM_003286.2		chromosome,response to drug,DNA topoisomerase type I activity,protein binding,nucleus,nucleolus,chromatin binding,nucleoplasm,perikaryon,phosphorylation,programmed cell death,cytoplasm,DNA replication,embryonic cleavage,DNA topoisomerase (ATP-hydrolyzing) activity,DNA topological change,DNA unwinding during replication,nucleotide binding,ATP binding,interspecies interaction between organisms	GTGGGAAGAAGAGCGCTATCCTGAAGGCATCAAGTGGAAATTCCTAGAACATAAAGGTCCAGTATTTGCCCCACCATATGAGCCTCTTCCAGAGAATGTC	topoisomerase (DNA) I
TOP2A	NM_001067.2	TOP2	viral integration complex,apoptotic chromosome condensation,histone deacetylase binding,histone deacetylase binding,DNA topoisomerase complex (ATP-hydrolyzing),chromosome segregation,histone deacetylase binding,centriole,chromosome,nucleolus,nucleoplasm,positive regulation of retroviral genome replication,protein C-terminus binding,chromosome segregation,nucleus,phosphoinositide-mediated signalin…	TTTCAGCTCTTGACCTGTCCCCTCTGGCTGCCTCTGAGTCTGAATCTCCCAAAGAGAGAAACCAATTTCTAAGAGGACTGGATTGCAGAAGACTCGGGGA	topoisomerase (DNA) II alpha 170kDa
TP53	NM_000546.2	p53, LFS1	protein heterodimerization activity,copper ion binding,ATP binding,zinc ion binding,nucleoplasm,insoluble fraction,protein complex assembly,nuclear matrix,mitochondrion,base-excision repair,transcription factor activity,protein localization,nucleus,cell aging,enzyme binding,nucleus,regulation of transcription, DNA-dependent,nucleotide-excision repair,protein N-terminus binding,multicellular organ…	GGGGAGCAGGGCTCACTCCAGCCACCTGAAGTCCAAAAAGGGTCAGTCTACCTCCCGCCATAAAAAACTCATGTTCAAGACAGAAGGGCCTGACTCAGAC	tumor protein p53
TPR	NM_003292.2		mRNA transport,transmembrane transport,internal side of plasma membrane,protein binding,mitotic cell cycle spindle assembly checkpoint,protein binding,nuclear pore,kinetochore,membrane,protein transport,nucleus,nucleotide binding,serine-tRNA ligase activity,ATP binding,cytoplasm,translation,seryl-tRNA aminoacylation,protein import into nucleus,nucleoplasm	TCTAGTCACTCTGATCTTGGCCAGCTTGCTTCTCAAGGAGGTTTAGGAATGTATGAAACACCCCTGTTCCTAGCTCATGAAGAAGAGTCAGGTGGCCGAA	translocated promoter region (to activated MET oncogene)
TYMS	NM_001071.1	TS, Tsase, TMS, HsT422	response to organophosphorus,DNA repair,DNA replication,phosphoinositide-mediated signaling,transferase activity,nucleotide biosynthetic process,methyltransferase activity,cytosol,thymidylate synthase activity,dTMP biosynthetic process,nucleobase, nucleoside, nucleotide and nucleic acid metabolic process,deoxyribonucleoside monophosphate biosynthetic process,thymidylate synthase activity	TCAGATTATTCAGGACAGGGAGTTGACCAACTGCAAAGAGTGATTGACACCATCAAAACCAACCCTGACGACAGAAGAATCATCATGTGCGCTTGGAATC	thymidylate synthetase
TYRO3	NM_006293.2	RSE, Dtk, Brt, Tif, Sky	plasma membrane,transferase activity,protein amino acid phosphorylation,ATP binding,protein binding,receptor activity,nucleotide binding,signal transduction,cell adhesion,integral to plasma membrane,receptor signaling protein tyrosine kinase activity,transmembrane receptor protein tyrosine kinase activity	TCCCTCTCCATCTGTTTTAAATGTAACAGGGGTGACCCAGAGCACCATGTTTTCCTGTGAAGCTCACAACCTAAAAGGCCTGGCCTCTTCTCGCACAGCC	TYRO3 protein tyrosine kinase
WEE1	NM_003390.2		nucleoplasm,nucleotide binding,cell cycle,transferase activity,cell division,ATP binding,protein amino acid phosphorylation,nucleoplasm,nucleus,protein binding,protein binding,protein binding,magnesium ion binding,protein serine/threonine kinase activity,non-membrane spanning protein tyrosine kinase activity,mitosis	TGCGTTTGAGTTTGCCGCGAGCCGGGCCAATCGGTTTTGCCAACGCATGCCCACGTGCTGGCGAACAAATGTAAACACGGAGATCGTGTGCCGGGCACTT	WEE1 homolog (S. pombe)
WFDC2	NM_006103.3	HE4, WAP5, dJ461P17.6	serine-type endopeptidase inhibitor activity,spermatogenesis,proteolysis,extracellular space,extracellular region	CGCAAGAGTGCGTCTCGGACAGCGAATGCGCCGACAACCTCAAGTGCTGCAGCGCGGGCTGTGCCACCTTCTGCTCTCTGCCCAATGATAAGGAGGGTTC	WAP four-disulfide core domain 2
WNT1	NM_005430.2	INT1	signal transducer activity,extracellular region,Wnt receptor signaling pathway, calcium modulating pathway,multicellular organismal development,receptor binding,forebrain anterior/posterior pattern formation,cell migration,establishment or maintenance of cell polarity,cell differentiation,cell fate specification,diencephalon development,midbrain-hindbrain boundary maturation during brain developm…	GAGTCTGCAACTGGTACTCGAGCCCAGTCTGCAGCTGTTGAGCCGCAAACAGCGGCGTCTGATACGCCAAAATCCGGGGATCCTGCACAGCGTGAGTGGG	wingless-type MMTV integration site family, member 1
WNT10B	NM_003394.2	WNT-12, SHFM6	signal transducer activity,multicellular organismal development,Wnt receptor signaling pathway, calcium modulating pathway,extracellular region,proteinaceous extracellular matrix,signal transduction	GAGAGTTGTCTGTCCAGGCCCTTAGGGAAGTTGTCTCCTTCCATTCAGATGTTAATGGGGACCCTCCAAAGGAAGGGGTTTTCCCATGACTCTTGGAGCC	wingless-type MMTV integration site family, member 10B
WT1	NM_000378.3	GUD, WAGR, WIT-2	nucleus,cytoplasm,sex determination,male gonad development,tissue development,camera-type eye development,positive regulation of transcription from RNA polymerase II promoter,vasculogenesis,double-stranded DNA binding,transcription factor activity,RNA binding,nucleus,cytoplasm,germ cell development,protein binding,RNA binding,transcription factor activity,promoter binding,zinc ion binding,regulat…	TCAGAGAGCAAGGCATCGGGGGTGAATCTTGTCTAACATTCCCGAGGTCAGCCAGGCTGCTAACCTGGAAAGCAGGATGTAGTTCTGCCAGGCAACTTTT	Wilms tumor 1
XPC	NM_004628.3	XPCC, RAD4	response to DNA damage stimulus,cell cycle checkpoint,nucleus,response to UV-B,nucleoplasm,nucleotide-excision repair, DNA damage removal,single-stranded DNA binding,damaged DNA binding,protein binding,protein binding,intra-S DNA damage checkpoint	ACGTGGCTGAAGAAAGCAAGAGTGGTGAGGCTTGGAGAAGTACCCTACAAGATGGTGAAAGGCTTTTCTAACCGTGCTCGGAAAGCCCGACTTGCTGAGC	xeroderma pigmentosum, complementation group C
XRCC5	NM_021141.3	KU8, KARP-1, Ku86, KUB2	nucleotide binding,helicase activity,ATP binding,chromosome,response to DNA damage stimulus,hydrolase activity,DNA binding,protein C-terminus binding,initiation of viral infection,provirus integration,nucleoplasm,telomere maintenance,nuclear telomere cap complex,double-stranded telomeric DNA binding,promoter binding,double-strand break repair via nonhomologous end joining,ATP-dependent DNA helica…	GAGAAAACTGTGCGTCTTCAAGAAAATTGAGAGGCATTCCATTCACTGGCCCTGCCGACTGACCATTGGCTCCAATTTGTCTATAAGGATTGCAGCCTAT	X-ray repair complementing defective repair in Chinese hamster cells 5 (double-strand-break rejoining)
YES1	NM_005433.3	Yes, c-yes, HsT441	protein modification process,nucleotide binding,cytoplasm,transferase activity,cytosol,protein amino acid autophosphorylation,non-membrane spanning protein tyrosine kinase activity,cytosol,membrane fraction,glucose transport,protein binding,protein binding,protein binding,ATP binding	ATACAGACCTGAAAATACTCCAGAGCCTGTCAGTACAAGTGTGAGCCATTATGGAGCAGAACCCACTACAGTGTCACCATGTCCGTCATCTTCAGCAAAG	v-yes-1 Yamaguchi sarcoma viral oncogene homolog 1
YY1	NM_003403.3	NF-E1, DELTA, UCRBP, YIN-YANG-1, INO8S	metal ion binding,protein binding,plasma membrane,camera-type eye morphogenesis,anterior/posterior pattern formation,nuclear matrix,nucleus,zinc ion binding,regulation of transcription from RNA polymerase II promoter,transcription factor complex,PcG protein complex,intracellular,transcription factor activity,transcription coactivator activity,transcription corepressor activity	GACCCTGGAGGGCGAGTTCTCGGTCACCATGTGGTCCTCAGATGAAAAAAAAGATATTGACCATGAGACAGTGGTTGAAGAACAGATCATTGGAGAGAAC	YY1 transcription factor
Internal Reference Genes	Accession	Alias / Prev Symbol	GO Annotation	Target Sequence	Official Full Name
CLTC	NM_004859.2	CLTCL2, Hc	post-Golgi vesicle-mediated transport,membrane organization,cytoplasmic vesicle,internal side of plasma membrane,melanosome,intracellular protein transport,structural molecule activity,plasma membrane,plasma membrane,clathrin coat of coated pit,protein binding,protein binding,protein binding,protein binding,protein binding,vesicle-mediated transport,clathrin coat of trans-Golgi network vesicle	GGGTATCAACCCAGCAAACATTGGCTTCAGTACCCTGACTATGGAGTCTGACAAATTCATCTGCATTAGAGAAAAAGTAGGAGAGCAGGCCCAGGTGGTA	clathrin, heavy chain (Hc)
GAPDH	NM_002046.3	GAPD,	oxidation reduction,protein binding,glyceraldehyde-3-phosphate dehydrogenase (phosphorylating) activity,glycolysis,cytoplasm,glyceraldehyde-3-phosphate dehydrogenase (phosphorylating) activity,perinuclear region of cytoplasm,oxidoreductase activity,membrane,NAD or NADH binding,glucose metabolic process	TCCTCCTGTTCGACAGTCAGCCGCATCTTCTTTTGCGTCGCCAGCCGAGCCACATCGCTCAGACACCATGGGGAAGGTGAAGGTCGGAGTCAACGGATTT	glyceraldehyde-3-phosphate dehydrogenase
GUSB	NM_000181.1		metabolic process,lysosome,glycosaminoglycan catabolic process,carbohydrate metabolic process,beta-glucuronidase activity,cation binding	CGGTCGTGATGTGGTCTGTGGCCAACGAGCCTGCGTCCCACCTAGAATCTGCTGGCTACTACTTGAAGATGGTGATCGCTCACACCAAATCCTTGGACCC	glucuronidase, beta
HPRT1	NM_000194.1	HPRT, HGPRT	purine nucleotide biosynthetic process,protein homotetramerization,magnesium ion binding,hypoxanthine phosphoribosyltransferase activity,cytoplasm,hypoxanthine metabolic process,positive regulation of dopamine metabolic process,protein homodimerization activity,purine binding,grooming behavior,central nervous system neuron development,lymphocyte proliferation,purine ribonucleoside salvage,hypoxan…	TGTGATGAAGGAGATGGGAGGCCATCACATTGTAGCCCTCTGTGTGCTCAAGGGGGGCTATAAATTCTTTGCTGACCTGCTGGATTACATCAAAGCACTG	hypoxanthine phosphoribosyltransferase 1
PGK1	NM_000291.2		ATP binding,phosphorylation,phosphoglycerate kinase activity,transferase activity,cytoplasm,nucleotide binding,glycolysis	GCAAGAAGTATGCTGAGGCTGTCACTCGGGCTAAGCAGATTGTGTGGAATGGTCCTGTGGGGGTATTTGAATGGGAAGCTTTTGCCCGGGGAACCAAAGC	phosphoglycerate kinase 1
TUBB	NM_178014.2	OK/SW-cl.56, MGC16435, M4, Tubb5	cytosol,cytosol,nucleotide binding,cytoskeleton,cell motion,natural killer cell mediated cytotoxicity,MHC class I protein binding,flotillin complex,cytosol,cytosol,structural constituent of cytoskeleton,spindle assembly,GTPase activity,GTP binding,microtubule,microtubule-based movement,protein polymerization,cytosol	TGGTGGATCTAGAACCTGGGACCATGGACTCTGTTCGCTCAGGTCCTTTTGGCCAGATCTTTAGACCAGACAACTTTGTATTTGGTCAGTCTGGGGCAGG	tubulin, beta
