# Supplementary material for: Targeting the mRNA-binding protein HuR impairs malignant characteristics of pancreatic ductal adenocarcinoma cells
Source: Oncotarget. 2015 Jul 25;6(29):27312–31. doi: 10.18632/oncotarget.4743 (PMC4694992; doi:10.18632/oncotarget.4743)
Supplement: Supplementary file 3 [file oncotarget-06-27312-s003.xlsx]

## Sheet: Positive
Term	Count	P value	Fold enrichment	FDR
GO:0045944~positive regulation of transcription from RNA polymerase II promoter	12	0.00216226	2.4607	3.48088
GO:0045893~positive regulation of transcription, DNA-dependent	13	0.00564402	2.11693	8.84785
GO:0051254~positive regulation of RNA metabolic process	13	0.00564402	2.11693	8.84785
GO:0048878~chemical homeostasis	10	0.0084626	2.40721	12.986
GO:0045941~positive regulation of transcription	13	0.012574	1.94529	18.7069
GO:0045935~positive regulation of nucleobase, nucleoside, nucleotide and nucleic acid metabolic process	14	0.0141057	1.84553	20.7465
GO:0010557~positive regulation of macromolecule biosynthetic process	15	0.0152639	1.767	22.2567
GO:0010628~positive regulation of gene expression	13	0.0200687	1.84553	28.2381
GO:0031099~regeneration	7	0.0208782	2.76829	29.2022
GO:0006873~cellular ion homeostasis	7	0.0208782	2.76829	29.2022
GO:0055082~cellular chemical homeostasis	7	0.0208782	2.76829	29.2022
GO:0040007~growth	9	0.0221336	2.26497	30.6733
GO:0050801~ion homeostasis	7	0.0302007	2.58374	39.4638
GO:0019725~cellular homeostasis	8	0.0305504	2.33119	39.82
GO:0009891~positive regulation of biosynthetic process	15	0.0332032	1.62841	42.4595
GO:0031328~positive regulation of cellular biosynthetic process	15	0.0332032	1.62841	42.4595
GO:0008637~apoptotic mitochondrial changes	5	0.0342362	3.46037	43.4575
GO:0051173~positive regulation of nitrogen compound metabolic process	14	0.0386891	1.6492	47.5767
GO:0001836~release of cytochrome c from mitochondria	4	0.0394533	4.42927	48.2547
GO:0006355~regulation of transcription, DNA-dependent	15	0.0466831	1.56696	54.2737

## Sheet: Negative
Term	Count	P value	Fold enrichment	FDR
GO:0051726~regulation of cell cycle	16	1.75446e-14	15.5696	2.73004e-11
GO:0051329~interphase of mitotic cell cycle	11	3.86185e-13	34.3985	6.00842e-10
GO:0051325~interphase	11	5.18145e-13	33.425	8.06244e-10
GO:0022402~cell cycle process	17	2.71642e-12	9.69136	4.22681e-09
GO:0022403~cell cycle phase	15	8.43229e-12	11.6701	1.31209e-08
GO:0007049~cell cycle	18	2.7389e-11	7.47128	4.26184e-08
GO:0000278~mitotic cell cycle	14	3.42586e-11	12.1874	5.33078e-08
GO:0006259~DNA metabolic process	15	1.22214e-10	9.54828	1.9017e-07
GO:0042127~regulation of cell proliferation	17	3.87172e-10	6.95758	6.02456e-07
GO:0006260~DNA replication	10	4.18278e-09	16.9524	6.50858e-06
GO:0006281~DNA repair	11	8.95987e-09	12.4755	1.39419e-05
GO:0006974~response to DNA damage stimulus	12	9.09202e-09	10.3623	1.41476e-05
GO:0000075~cell cycle checkpoint	8	9.20468e-09	28.3161	1.43229e-05
GO:0042981~regulation of apoptosis	15	4.79447e-08	6.00924	7.4604e-05
GO:0043067~regulation of programmed cell death	15	5.42778e-08	5.95004	8.44585e-05
GO:0010941~regulation of cell death	15	5.68423e-08	5.92813	8.8449e-05
GO:0033554~cellular response to stress	13	6.6548e-08	7.39795	0.000103551
GO:0042770~DNA damage response, signal transduction	7	1.34801e-07	28.1833	0.000209757
GO:0051301~cell division	10	1.8743e-07	10.9185	0.000291649
GO:0006310~DNA recombination	7	6.82886e-07	21.473	0.00106259
GO:0051052~regulation of DNA metabolic process	7	1.10921e-06	19.7778	0.00172596
GO:0006302~double-strand break repair	6	1.13251e-06	31.1705	0.00176222
GO:0009314~response to radiation	8	2.04092e-06	12.8838	0.00317571
GO:0000279~M phase	9	5.3325e-06	8.81112	0.00829727
GO:0030097~hemopoiesis	8	6.10171e-06	10.9185	0.00949409
GO:0007242~intracellular signaling cascade	15	1.0494e-05	3.84668	0.0163278
GO:0048534~hemopoietic or lymphoid organ development	8	1.1492e-05	9.91062	0.0178805
GO:0009628~response to abiotic stimulus	9	1.21022e-05	7.87733	0.0188299
GO:0000077~DNA damage checkpoint	5	1.28294e-05	33.5516	0.0199612
GO:0002520~immune system development	8	1.69275e-05	9.33609	0.0263367
GO:0031570~DNA integrity checkpoint	5	1.76944e-05	30.9707	0.0275297
GO:0006793~phosphorus metabolic process	13	2.00655e-05	4.30343	0.0312183
GO:0006796~phosphate metabolic process	13	2.00655e-05	4.30343	0.0312183
GO:0000079~regulation of cyclin-dependent protein kinase activity	5	2.05797e-05	29.8236	0.0320181
GO:0000724~double-strand break repair via homologous recombination	4	2.42091e-05	67.8095	0.0376638
GO:0000725~recombinational repair	4	2.42091e-05	67.8095	0.0376638
GO:0008284~positive regulation of cell proliferation	9	2.83007e-05	7.00207	0.044028
GO:0010212~response to ionizing radiation	5	3.13186e-05	26.8413	0.0487219
GO:0051318~G1 phase	4	3.30885e-05	61.3515	0.0514747
GO:0043065~positive regulation of apoptosis	9	3.70958e-05	6.74153	0.057707
GO:0043068~positive regulation of programmed cell death	9	3.89767e-05	6.69482	0.0606321
GO:0010942~positive regulation of cell death	9	4.02745e-05	6.66404	0.0626504
GO:0048146~positive regulation of fibroblast proliferation	4	6.40068e-05	49.5531	0.0995508
GO:0045859~regulation of protein kinase activity	8	7.03237e-05	7.46888	0.109371
GO:0043549~regulation of kinase activity	8	8.7168e-05	7.21782	0.135551
GO:0007346~regulation of mitotic cell cycle	6	9.06698e-05	12.7143	0.140993
GO:0008285~negative regulation of cell proliferation	8	9.34659e-05	7.13784	0.145338
GO:0016310~phosphorylation	11	0.000103546	4.42881	0.161001
GO:0051338~regulation of transferase activity	8	0.000112728	6.92678	0.175266
GO:0048145~regulation of fibroblast proliferation	4	0.000158101	36.8109	0.245729
GO:0051053~negative regulation of DNA metabolic process	4	0.000218912	33.0354	0.340095
GO:0007281~germ cell development	5	0.000239751	15.9453	0.372411
GO:0010033~response to organic substance	10	0.000247996	4.46734	0.385196
GO:0045449~regulation of transcription	19	0.000259904	2.35287	0.403657
GO:0008283~cell proliferation	8	0.000299501	5.91	0.465022
GO:0006917~induction of apoptosis	7	0.000373898	7.04583	0.58022
GO:0012502~induction of programmed cell death	7	0.000380171	7.02388	0.589928
GO:0010564~regulation of cell cycle process	5	0.000380867	14.127	0.591004
GO:0042325~regulation of phosphorylation	8	0.000447733	5.52953	0.694425
GO:0007067~mitosis	6	0.000505592	8.78442	0.783834
GO:0000280~nuclear division	6	0.000505592	8.78442	0.783834
GO:0000087~M phase of mitotic cell cycle	6	0.000548821	8.62755	0.850584
GO:0051174~regulation of phosphorus metabolic process	8	0.000568703	5.31291	0.881271
GO:0051276~chromosome organization	8	0.000568703	5.31291	0.881271
GO:0019220~regulation of phosphate metabolic process	8	0.000568703	5.31291	0.881271
GO:0048285~organelle fission	6	0.000606707	8.43918	0.939904
GO:0000082~G1/S transition of mitotic cell cycle	4	0.000640691	23.0068	0.992305
GO:0010557~positive regulation of macromolecule biosynthetic process	9	0.00066165	4.4325	1.02461
GO:0031572~G2/M transition DNA damage checkpoint	3	0.000684416	74.3297	1.05969
GO:0006468~protein amino acid phosphorylation	9	0.000753069	4.34611	1.16541
GO:0051172~negative regulation of nitrogen compound metabolic process	8	0.000849506	4.96486	1.31372
GO:0006275~regulation of DNA replication	4	0.000863189	20.7803	1.33475
GO:0010604~positive regulation of macromolecule metabolic process	10	0.000877378	3.7584	1.35655
GO:0031328~positive regulation of cellular biosynthetic process	9	0.000896314	4.23191	1.38564
GO:0010165~response to X-ray	3	0.000917798	64.419	1.41863
GO:0009891~positive regulation of biosynthetic process	9	0.00098495	4.17102	1.52168
GO:0031576~G2/M transition checkpoint	3	0.0010469	60.3929	1.61666
GO:0009719~response to endogenous stimulus	7	0.00128389	5.56708	1.97922
GO:0000080~G1 phase of mitotic cell cycle	3	0.00132969	53.6825	2.04914
GO:0045941~positive regulation of transcription	8	0.00137953	4.56873	2.12518
GO:0048610~reproductive cellular process	5	0.00142115	9.94121	2.18863
GO:0010628~positive regulation of gene expression	8	0.00163679	4.43505	2.5168
GO:0000086~G2/M transition of mitotic cell cycle	3	0.00181459	46.0136	2.78658
GO:0012501~programmed cell death	8	0.00218127	4.21729	3.34078
GO:0045935~positive regulation of nucleobase, nucleoside, nucleotide and nucleic acid metabolic process	8	0.002457	4.12943	3.75556
GO:0050680~negative regulation of epithelial cell proliferation	3	0.00257247	38.6514	3.92877
GO:0006298~mismatch repair	3	0.00257247	38.6514	3.92877
GO:0051173~positive regulation of nitrogen compound metabolic process	8	0.00293324	4.00118	4.46806
GO:0000723~telomere maintenance	3	0.00322274	34.5102	4.89876
GO:0048609~reproductive process in a multicellular organism	7	0.00325234	4.62971	4.9427
GO:0032504~multicellular organism reproduction	7	0.00325234	4.62971	4.9427
GO:0051321~meiotic cell cycle	4	0.00340811	12.8838	5.17358
GO:0032200~telomere organization	3	0.00345484	33.3202	5.24275
GO:0043627~response to estrogen stimulus	4	0.00390994	12.2703	5.91388
GO:0043066~negative regulation of apoptosis	6	0.00412335	5.45924	6.22704
GO:0045934~negative regulation of nucleobase, nucleoside, nucleotide and nucleic acid metabolic process	7	0.00415965	4.40365	6.28021
GO:0043069~negative regulation of programmed cell death	6	0.00437592	5.38321	6.59642
GO:0060548~negative regulation of cell death	6	0.00442774	5.36825	6.67204
GO:0007568~aging	4	0.00445466	11.7126	6.7113
GO:0008630~DNA damage response, signal transduction resulting in induction of apoptosis	3	0.00445873	29.2814	6.71724
GO:0008406~gonad development	4	0.00468479	11.5034	7.0463
GO:0009725~response to hormone stimulus	6	0.00480286	5.26586	7.21772
GO:0032844~regulation of homeostatic process	4	0.00492202	11.3016	7.39044
GO:0008219~cell death	8	0.00538079	3.58381	8.05259
GO:0016265~death	8	0.0055865	3.55906	8.34805
GO:0010605~negative regulation of macromolecule metabolic process	8	0.00601574	3.51057	8.96173
GO:0048608~reproductive structure development	4	0.00649775	10.2252	9.64625
GO:0007276~gamete generation	6	0.00653253	4.89259	9.69546
GO:0045137~development of primary sexual characteristics	4	0.00664108	10.1447	9.84887
GO:0003006~reproductive developmental process	5	0.00793537	6.14686	11.6594
GO:0044093~positive regulation of molecular function	7	0.00795564	3.84755	11.6875
GO:0009416~response to light stimulus	4	0.00834316	9.33609	12.2227
GO:0007584~response to nutrient	4	0.00867768	9.20272	12.6824
GO:0006915~apoptosis	7	0.0090292	3.74529	13.1629
GO:0048478~replication fork protection	2	0.00906539	214.73	13.2122
GO:0007010~cytoskeleton organization	6	0.00979895	4.4325	14.2066
GO:0007548~sex differentiation	4	0.0106583	8.53232	15.3578
GO:0006997~nucleus organization	3	0.0107985	18.5824	15.5443
GO:0008629~induction of apoptosis by intracellular signals	3	0.0116093	17.8942	16.615
GO:0019953~sexual reproduction	6	0.0119518	4.21959	17.0635
GO:0006289~nucleotide-excision repair	3	0.0120244	17.5688	17.1583
GO:0045787~positive regulation of cell cycle	3	0.0128741	16.9524	18.26
GO:0006261~DNA-dependent DNA replication	3	0.0133085	16.6601	18.818
GO:0009411~response to UV	3	0.0137493	16.3777	19.3804
GO:0006355~regulation of transcription, DNA-dependent	12	0.0141041	2.18	19.8306
GO:0045005~maintenance of fidelity during DNA-dependent DNA replication	2	0.0150644	128.838	21.0371
GO:0051259~protein oligomerization	4	0.0155879	7.40449	21.6876
GO:0051252~regulation of RNA metabolic process	12	0.0165057	2.1319	22.8161
GO:0044092~negative regulation of molecular function	5	0.0180218	4.82179	24.6468
GO:0007089~traversing start control point of mitotic cell cycle	2	0.0180506	107.365	24.6812
GO:0045637~regulation of myeloid cell differentiation	3	0.0190048	13.8041	25.8121
GO:0050678~regulation of epithelial cell proliferation	3	0.0195186	13.6097	26.4144
GO:0043085~positive regulation of catalytic activity	6	0.0197147	3.71648	26.6431
GO:0048545~response to steroid hormone stimulus	4	0.0202083	6.71032	27.2157
GO:0045910~negative regulation of DNA recombination	2	0.021028	92.0272	28.1574
GO:0006265~DNA topological change	2	0.021028	92.0272	28.1574
GO:0006978~DNA damage response, signal transduction by p53 class mediator resulting in transcription of p21 class mediator	2	0.021028	92.0272	28.1574
GO:0042772~DNA damage response, signal transduction resulting in transcription	2	0.021028	92.0272	28.1574
GO:0006357~regulation of transcription from RNA polymerase II promoter	7	0.0212793	3.10133	28.4439
GO:0031667~response to nutrient levels	4	0.0216122	6.54	28.8216
GO:0006301~postreplication repair	2	0.0239965	80.5238	31.4734
GO:0008361~regulation of cell size	4	0.0242715	6.25428	31.7733
GO:0042592~homeostatic process	7	0.0245256	3.00222	32.0493
GO:0007059~chromosome segregation	3	0.0249705	11.9295	32.5299
GO:0045786~negative regulation of cell cycle	3	0.0249705	11.9295	32.5299
GO:0031327~negative regulation of cellular biosynthetic process	6	0.0263589	3.44487	34.0095
GO:0042493~response to drug	4	0.0274263	5.96473	35.1262
GO:0033043~regulation of organelle organization	4	0.0277533	5.93724	35.4648
GO:0052547~regulation of peptidase activity	3	0.0279034	11.2359	35.6196
GO:0009890~negative regulation of biosynthetic process	6	0.0285472	3.37273	36.2799
GO:0009991~response to extracellular stimulus	4	0.028747	5.85628	36.4835
GO:0043523~regulation of neuron apoptosis	3	0.0303448	10.7365	38.0901
GO:0051327~M phase of meiotic cell cycle	3	0.0354717	9.86006	42.9922
GO:0007126~meiosis	3	0.0354717	9.86006	42.9922
GO:0045931~positive regulation of mitotic cell cycle	2	0.0357832	53.6825	43.278
GO:0001556~oocyte maturation	2	0.0387081	49.5531	45.897
GO:0007050~cell cycle arrest	3	0.038835	9.38141	46.008
GO:0060249~anatomical structure homeostasis	3	0.0409094	9.1159	47.7931
GO:0019216~regulation of lipid metabolic process	3	0.0451813	8.62755	51.2964
GO:0007090~regulation of S phase of mitotic cell cycle	2	0.0474309	40.2619	53.0516
GO:0032535~regulation of cellular component size	4	0.0484952	4.75417	53.8613

## Sheet: Binders
Term	Count	P value	Fold enrichment	FDR
GO:0010033~response to organic substance	13	6.04038e-08	7.17402	9.61104e-05
GO:0042127~regulation of cell proliferation	13	1.57718e-07	6.57239	0.00025095
GO:0009719~response to endogenous stimulus	9	4.33314e-06	8.84183	0.00689439
GO:0051726~regulation of cell cycle	8	1.2171e-05	9.61649	0.0193639
GO:0042981~regulation of apoptosis	11	1.37476e-05	5.44366	0.021872
GO:0043067~regulation of programmed cell death	11	1.49917e-05	5.39003	0.0238512
GO:0010941~regulation of cell death	11	1.54828e-05	5.37019	0.0246324
GO:0009725~response to hormone stimulus	8	2.37281e-05	8.67318	0.0377479
GO:0008219~cell death	10	3.91803e-05	5.53383	0.0623229
GO:0016265~death	10	4.13723e-05	5.49561	0.0658084
GO:0006357~regulation of transcription from RNA polymerase II promoter	10	4.27369e-05	5.47293	0.0679784
GO:0043523~regulation of neuron apoptosis	5	6.46744e-05	22.1046	0.102856
GO:0043065~positive regulation of apoptosis	8	6.51356e-05	7.40246	0.103589
GO:0000075~cell cycle checkpoint	5	6.7532e-05	21.8617	0.107398
GO:0043068~positive regulation of programmed cell death	8	6.80573e-05	7.35118	0.108233
GO:0010942~positive regulation of cell death	8	7.00642e-05	7.31738	0.111423
GO:0012501~programmed cell death	9	8.41903e-05	5.86079	0.133874
GO:0048545~response to steroid hormone stimulus	6	9.39318e-05	12.4338	0.149353
GO:0042325~regulation of phosphorylation	8	0.000107929	6.8306	0.171592
GO:0009314~response to radiation	6	0.000113858	11.9365	0.181009
GO:0043627~response to estrogen stimulus	5	0.000117919	18.9468	0.187461
GO:0051173~positive regulation of nitrogen compound metabolic process	9	0.000121569	5.56047	0.193258
GO:0051174~regulation of phosphorus metabolic process	8	0.000138443	6.56301	0.220053
GO:0019220~regulation of phosphate metabolic process	8	0.000138443	6.56301	0.220053
GO:0045859~regulation of protein kinase activity	7	0.000162941	8.07298	0.258947
GO:0042493~response to drug	6	0.000163337	11.0523	0.259575
GO:0043066~negative regulation of apoptosis	7	0.000187442	7.86773	0.297828
GO:0043549~regulation of kinase activity	7	0.000196227	7.80161	0.311768
GO:0043069~negative regulation of programmed cell death	7	0.000202264	7.75815	0.321344
GO:0014070~response to organic cyclic substance	5	0.000203895	16.4414	0.323931
GO:0042692~muscle cell differentiation	5	0.000203895	16.4414	0.323931
GO:0060548~negative regulation of cell death	7	0.000205337	7.7366	0.326218
GO:0043085~positive regulation of catalytic activity	8	0.00021297	6.12127	0.338326
GO:0007423~sensory organ development	6	0.000214475	10.4249	0.340714
GO:0051338~regulation of transferase activity	7	0.000245182	7.48703	0.389405
GO:0001568~blood vessel development	6	0.000293261	9.74406	0.465599
GO:0001944~vasculature development	6	0.000327876	9.51113	0.520421
GO:0009416~response to light stimulus	5	0.000337153	14.416	0.535109
GO:0022402~cell cycle process	8	0.000353584	5.63373	0.561119
GO:0008284~positive regulation of cell proliferation	7	0.000434981	6.72748	0.689873
GO:0007049~cell cycle	9	0.000435158	4.61461	0.690153
GO:0044093~positive regulation of molecular function	8	0.000440907	5.43184	0.69924
GO:0007346~regulation of mitotic cell cycle	5	0.000486443	13.0882	0.771195
GO:0006915~apoptosis	8	0.000518451	5.28747	0.821743
GO:0008283~cell proliferation	7	0.000572332	6.38802	0.90678
GO:0007242~intracellular signaling cascade	11	0.000579966	3.48464	0.918824
GO:0048592~eye morphogenesis	4	0.000620957	23.0656	0.983465
GO:0007610~behavior	7	0.000839461	5.93854	1.32737
GO:0001837~epithelial to mesenchymal transition	3	0.0008616	66.3137	1.36215
GO:0031328~positive regulation of cellular biosynthetic process	8	0.00111465	4.6468	1.75889
GO:0009891~positive regulation of biosynthetic process	8	0.00121311	4.57994	1.91286
GO:0051146~striated muscle cell differentiation	4	0.00126022	18.0856	1.98645
GO:0031667~response to nutrient levels	5	0.00128238	10.0985	2.02104
GO:0043525~positive regulation of neuron apoptosis	3	0.00129293	54.2567	2.03752
GO:0048514~blood vessel morphogenesis	5	0.00165105	9.42849	2.59494
GO:0045596~negative regulation of cell differentiation	5	0.00179894	9.21024	2.82428
GO:0009628~response to abiotic stimulus	6	0.00183707	6.48721	2.88333
GO:0042592~homeostatic process	8	0.00189883	4.23843	2.97889
GO:0045944~positive regulation of transcription from RNA polymerase II promoter	6	0.00190369	6.43476	2.9864
GO:0009991~response to extracellular stimulus	5	0.00192372	9.04278	3.01737
GO:0008542~visual learning	3	0.00194967	44.2092	3.0575
GO:0051329~interphase of mitotic cell cycle	4	0.00198113	15.4517	3.10611
GO:0051325~interphase	4	0.00215044	15.0144	3.36731
GO:0006355~regulation of transcription, DNA-dependent	12	0.00231782	2.69294	3.6249
GO:0007568~aging	4	0.00238982	14.4684	3.73552
GO:0007611~learning or memory	4	0.00245214	14.3381	3.83116
GO:0032989~cellular component morphogenesis	6	0.00255792	6.01334	3.99328
GO:0007632~visual behavior	3	0.0025672	38.5047	4.0075
GO:0032844~regulation of homeostatic process	4	0.00264514	13.9608	4.12678
GO:0051252~regulation of RNA metabolic process	12	0.00277502	2.63353	4.32524
GO:0000904~cell morphogenesis involved in differentiation	5	0.00280125	8.15333	4.36526
GO:0007569~cell aging	3	0.00290615	36.1711	4.52522
GO:0045935~positive regulation of nucleobase, nucleoside, nucleotide and nucleic acid metabolic process	7	0.00358699	4.46342	5.55725
GO:0007010~cytoskeleton organization	6	0.00382827	5.47545	5.92048
GO:0030182~neuron differentiation	6	0.00390374	5.45044	6.03382
GO:0010604~positive regulation of macromolecule metabolic process	8	0.00399693	3.71419	6.1736
GO:0001654~eye development	4	0.00400044	12.057	6.17886
GO:0043086~negative regulation of catalytic activity	5	0.00441048	7.18199	6.79155
GO:0010557~positive regulation of macromolecule biosynthetic process	7	0.00451778	4.25868	6.95125
GO:0007584~response to nutrient	4	0.00471628	11.3681	7.24604
GO:0001775~cell activation	5	0.00500037	6.93175	7.6664
GO:0048593~camera-type eye morphogenesis	3	0.00512044	27.1283	7.84353
GO:0006928~cell motion	6	0.00550188	5.02588	8.40412
GO:0001525~angiogenesis	4	0.00550517	10.7536	8.40895
GO:0009967~positive regulation of signal transduction	5	0.005509	6.74377	8.41456
GO:0045893~positive regulation of transcription, DNA-dependent	6	0.00559974	5.00481	8.54743
GO:0045449~regulation of transcription	14	0.00575256	2.14162	8.7708
GO:0051254~positive regulation of RNA metabolic process	6	0.00579919	4.96319	8.83885
GO:0000077~DNA damage checkpoint	3	0.00606855	24.8676	9.23105
GO:0042593~glucose homeostasis	3	0.00631718	24.3601	9.59165
GO:0033500~carbohydrate homeostasis	3	0.00631718	24.3601	9.59165
GO:0048762~mesenchymal cell differentiation	3	0.00682821	23.4048	10.3286
GO:0014031~mesenchymal cell development	3	0.00682821	23.4048	10.3286
GO:0031570~DNA integrity checkpoint	3	0.00709056	22.9548	10.7048
GO:0060485~mesenchyme development	3	0.00709056	22.9548	10.7048
GO:0006917~induction of apoptosis	5	0.00732037	6.21691	11.033
GO:0001889~liver development	3	0.00735744	22.5216	11.0859
GO:0012502~induction of programmed cell death	5	0.00740009	6.19754	11.1467
GO:0048878~chemical homeostasis	6	0.0075199	4.66268	11.3172
GO:0032355~response to estradiol stimulus	3	0.00762883	22.1046	11.4719
GO:0030334~regulation of cell migration	4	0.00793783	9.41733	11.9095
GO:0010647~positive regulation of cell communication	5	0.00805873	6.04684	12.0801
GO:0000082~G1/S transition of mitotic cell cycle	3	0.00818503	21.3151	12.2581
GO:0044092~negative regulation of molecular function	5	0.00848948	5.95632	12.6857
GO:0040008~regulation of growth	5	0.00911768	5.83405	13.5617
GO:0007612~learning	3	0.00935055	19.8941	13.8844
GO:0035022~positive regulation of Rac protein signal transduction	2	0.00972297	198.941	14.3981
GO:0000902~cell morphogenesis	5	0.0105651	5.58824	15.549
GO:0045471~response to ethanol	3	0.0105857	18.6507	15.577
GO:0042060~wound healing	4	0.0110737	8.33261	16.2371
GO:0008285~negative regulation of cell proliferation	5	0.011079	5.51084	16.2442
GO:0045941~positive regulation of transcription	6	0.0111664	4.23279	16.3619
GO:0033273~response to vitamin	3	0.011229	18.0856	16.4461
GO:0040012~regulation of locomotion	4	0.011231	8.28922	16.4488
GO:0051270~regulation of cell motion	4	0.0113895	8.24627	16.6617
GO:0030030~cell projection organization	5	0.0118254	5.40601	17.2444
GO:0000278~mitotic cell cycle	5	0.0120445	5.37679	17.5359
GO:0002246~healing during inflammatory response	2	0.0121393	159.153	17.6618
GO:0046649~lymphocyte activation	4	0.0123683	7.99764	17.9649
GO:0007369~gastrulation	3	0.012566	17.0521	18.2259
GO:0045637~regulation of myeloid cell differentiation	3	0.012566	17.0521	18.2259
GO:0010628~positive regulation of gene expression	6	0.0125844	4.10894	18.2501
GO:0010035~response to inorganic substance	4	0.0133942	7.76356	19.3103
GO:0007406~negative regulation of neuroblast proliferation	2	0.01455	132.627	20.8013
GO:0007507~heart development	4	0.0152099	7.40246	21.6409
GO:0043281~regulation of caspase activity	3	0.0158145	15.1095	22.403
GO:0042770~DNA damage response, signal transduction	3	0.0161955	14.9206	22.8795
GO:0045860~positive regulation of protein kinase activity	4	0.0167584	7.1369	23.5787
GO:0007169~transmembrane receptor protein tyrosine kinase signaling pathway	4	0.016958	7.10504	23.8251
GO:0052548~regulation of endopeptidase activity	3	0.0169692	14.5567	23.839
GO:0030036~actin cytoskeleton organization	4	0.0173613	7.04217	24.3208
GO:0022403~cell cycle phase	5	0.0175454	4.80534	24.5461
GO:0033674~positive regulation of kinase activity	4	0.0183929	6.88974	25.5752
GO:0052547~regulation of peptidase activity	3	0.0185633	13.8796	25.7805
GO:0043193~positive regulation of gene-specific transcription	3	0.0189714	13.7201	26.27
GO:0030097~hemopoiesis	4	0.0194583	6.74377	26.8501
GO:0007160~cell-matrix adhesion	3	0.0197989	13.4118	27.2534
GO:0051347~positive regulation of transferase activity	4	0.020335	6.63137	27.8838
GO:0030029~actin filament-based process	4	0.0205576	6.60386	28.1441
GO:0045321~leukocyte activation	4	0.0207815	6.57657	28.405
GO:0051000~positive regulation of nitric-oxide synthase activity	2	0.0217478	88.4183	29.521
GO:0031589~cell-substrate adhesion	3	0.0237065	12.1801	31.733
GO:0031175~neuron projection development	4	0.0240588	6.21691	32.124
GO:0048534~hemopoietic or lymphoid organ development	4	0.0250441	6.12127	33.2062
GO:0030098~lymphocyte differentiation	3	0.0260035	11.5888	34.2444
GO:0007050~cell cycle arrest	3	0.0260035	11.5888	34.2444
GO:0031571~G1 DNA damage checkpoint	2	0.026518	72.3422	34.7949
GO:0000122~negative regulation of transcription from RNA polymerase II promoter	4	0.0265628	5.98319	34.8426
GO:0007265~Ras protein signal transduction	3	0.0269469	11.3681	35.2504
GO:0051789~response to protein stimulus	3	0.027904	11.1556	36.2564
GO:0043010~camera-type eye development	3	0.027904	11.1556	36.2564
GO:0006796~phosphate metabolic process	7	0.0283175	2.86246	36.6865
GO:0006793~phosphorus metabolic process	7	0.0283175	2.86246	36.6865
GO:0035020~regulation of Rac protein signal transduction	2	0.0288946	66.3137	37.2822
GO:0016477~cell migration	4	0.0292026	5.76641	37.598
GO:0002520~immune system development	4	0.0292026	5.76641	37.598
GO:0010605~negative regulation of macromolecule metabolic process	6	0.0311838	3.25244	39.5937
GO:0032770~positive regulation of monooxygenase activity	2	0.0312657	61.2127	39.6748
GO:0051052~regulation of DNA metabolic process	3	0.0313605	10.4706	39.7687
GO:0010629~negative regulation of gene expression	5	0.0331531	3.94725	41.5181
GO:0006461~protein complex assembly	5	0.0333611	3.93943	41.7179
GO:0070271~protein complex biogenesis	5	0.0333611	3.93943	41.7179
GO:0051301~cell division	4	0.0345913	5.39501	42.887
GO:0010165~response to X-ray	2	0.0359908	53.051	44.1902
GO:0060537~muscle tissue development	3	0.0371148	9.54918	45.2167
GO:0048598~embryonic morphogenesis	4	0.0382449	5.18413	46.2308
GO:0048870~cell motility	4	0.0382449	5.18413	46.2308
GO:0051674~localization of cell	4	0.0382449	5.18413	46.2308
GO:0050999~regulation of nitric-oxide synthase activity	2	0.038345	49.7353	46.3198
GO:0046579~positive regulation of Ras protein signal transduction	2	0.038345	49.7353	46.3198
GO:0009611~response to wounding	5	0.0388141	3.75361	46.7349
GO:0010038~response to metal ion	3	0.0393012	9.25308	47.1628
GO:0002521~leukocyte differentiation	3	0.0404126	9.11181	48.127
GO:0060070~Wnt receptor signaling pathway through beta-catenin	2	0.0406937	46.8097	48.3682
GO:0051057~positive regulation of small GTPase mediated signal transduction	2	0.0406937	46.8097	48.3682
GO:0032228~regulation of synaptic transmission, GABAergic	2	0.0406937	46.8097	48.3682
GO:0031575~G1/S transition checkpoint	2	0.0406937	46.8097	48.3682
GO:0032870~cellular response to hormone stimulus	3	0.041536	8.97479	49.0849
GO:0032583~regulation of gene-specific transcription	3	0.0421021	8.90781	49.5613
GO:0001666~response to hypoxia	3	0.0421021	8.90781	49.5613
GO:0051051~negative regulation of transport	3	0.0426711	8.84183	50.0359
GO:0016310~phosphorylation	6	0.042835	2.98412	50.1718
GO:0045165~cell fate commitment	3	0.0449764	8.58739	51.9163
GO:0045445~myoblast differentiation	2	0.0453742	41.8824	52.234
GO:0048008~platelet-derived growth factor receptor signaling pathway	2	0.0453742	41.8824	52.234
GO:0043405~regulation of MAP kinase activity	3	0.0461461	8.46558	52.8449
GO:0070482~response to oxygen levels	3	0.0461461	8.46558	52.8449
GO:0031327~negative regulation of cellular biosynthetic process	5	0.0462567	3.54619	52.9318
GO:0033554~cellular response to stress	5	0.047528	3.51486	53.9202
GO:0051385~response to mineralocorticoid stimulus	2	0.0477062	39.7882	54.0572
GO:0051336~regulation of hydrolase activity	4	0.0482138	4.72264	54.4453
GO:0048666~neuron development	4	0.0489202	4.69478	54.9803
GO:0009890~negative regulation of biosynthetic process	5	0.049341	3.47192	55.2961
GO:0007167~enzyme linked receptor protein signaling pathway	4	0.0499895	4.65359	55.7789
